# Supplementary material for: Glutathione S-transferases Control astrocyte activation and neuronal health during neuroinflammation
Source: Front Mol Biosci. 2023 Jan 6;9:1080140. doi: 10.3389/fmolb.2022.1080140 (PMC9853189; doi:10.3389/fmolb.2022.1080140)
Supplement: Supplementary file 1 [file Table1.XLSX]

## Sheet: SupplementaryTable1
Supplementary Table1: List of genes differentially expressed in astrocytes with Gstm1 shRNA compared to Control shRNA (p-adj. <0.05)
gene name	baseMean	log2FoldChange	lfcSE	stat	pvalue	padj
ENSMUSG00000058135.12_Gstm1	4245.15	-3.32316	0.244479	-13.5928	4.41943e-42	5.76205e-38
ENSMUSG00000070392.5_RP24-201C14.4	1118.53	2.88777	0.227025	12.7201	4.57386e-37	2.9817e-33
ENSMUSG00000095115.2_Itpripl2	1470.04	-2.05654	0.182949	-11.241	2.56348e-29	1.11409e-25
ENSMUSG00000097789.2_RP23-121N17.2	5445.53	-1.93743	0.183703	-10.5466	5.2689e-26	1.7174e-22
ENSMUSG00000020422.13_Tns3	9023.33	-1.73918	0.167298	-10.3957	2.59301e-25	6.76153e-22
ENSMUSG00000022240.10_Ctnnd2	3124.49	1.62723	0.162818	9.99415	1.61675e-23	3.5132e-20
ENSMUSG00000004508.6_Gab2	1006.28	-2.10067	0.212383	-9.89094	4.55748e-23	8.48863e-20
ENSMUSG00000078923.10_Ube2v1	3763.85	-1.59128	0.162107	-9.81621	9.58829e-23	1.56265e-19
ENSMUSG00000020097.14_Sgpl1	6080.89	-1.67626	0.174708	-9.59465	8.42022e-22	1.21981e-18
ENSMUSG00000019297.9_Nop9	3894.8	-1.60811	0.168374	-9.55079	1.28716e-21	1.6782e-18
ENSMUSG00000025158.7_Rfng	382.846	2.3318	0.244465	9.53839	1.45073e-21	1.71951e-18
ENSMUSG00000017493.12_Igfbp4	660.135	-2.48389	0.265228	-9.36513	7.59602e-21	8.25308e-18
ENSMUSG00000016831.12_Tox4	2074.93	-1.55477	0.169432	-9.17635	4.45962e-20	4.47266e-17
ENSMUSG00000027397.14_Slc20a1	5531.16	-1.43633	0.158351	-9.07059	1.18379e-19	1.10244e-16
ENSMUSG00000044748.8_Defb1	190.318	4.25155	0.470144	9.04308	1.5232e-19	1.32396e-16
ENSMUSG00000001034.17_Mapk7	921.49	-1.69891	0.189735	-8.95414	3.42388e-19	2.79003e-16
ENSMUSG00000052353.13_Cemip	6686.76	1.42032	0.159381	8.91144	5.03725e-19	3.86327e-16
ENSMUSG00000027195.10_Hsd17b12	3708.53	-1.4084	0.159279	-8.84231	9.37608e-19	6.79141e-16
ENSMUSG00000046711.16_Hmga1	8349.06	-1.87003	0.212622	-8.79508	1.4295e-18	9.80939e-16
ENSMUSG00000050708.16_Ftl1	19330.8	-1.65873	0.189614	-8.74792	2.17315e-18	1.41668e-15
ENSMUSG00000016528.10_Mapkapk2	2134.88	1.46676	0.169163	8.67067	4.29601e-18	2.66721e-15
ENSMUSG00000074918.4_Inafm2	2240.08	-1.45248	0.171518	-8.46838	2.48827e-17	1.47464e-14
ENSMUSG00000097451.10_Rian	1485.04	-1.48102	0.175534	-8.43723	3.24953e-17	1.84206e-14
ENSMUSG00000054423.14_Cadps	1323.76	2.60886	0.309791	8.42136	3.72138e-17	2.02164e-14
ENSMUSG00000081058.5_Hist2h3c2	338.439	2.49362	0.297783	8.37394	5.57226e-17	2.90605e-14
ENSMUSG00000046719.7_Nxph3	551.605	-1.79767	0.216213	-8.31431	9.22842e-17	4.6277e-14
ENSMUSG00000002602.16_Axl	8686.12	-1.35431	0.163924	-8.26185	1.43433e-16	6.92623e-14
ENSMUSG00000035385.5_Ccl2	235.047	-3.37383	0.410566	-8.21751	2.0777e-16	9.67467e-14
ENSMUSG00000026853.15_Crat	1438.57	-1.64896	0.200992	-8.20409	2.32341e-16	1.04457e-13
ENSMUSG00000020297.10_Nsg2	2158.64	2.08508	0.256831	8.11851	4.71955e-16	2.05112e-13
ENSMUSG00000030782.16_Tgfb1i1	1566.19	-1.95165	0.241046	-8.09659	5.65218e-16	2.3772e-13
ENSMUSG00000006169.19_Clint1	2308.76	-1.3884	0.17228	-8.05899	7.6927e-16	3.07162e-13
ENSMUSG00000018326.9_Ywhab	6177.15	-1.39346	0.172935	-8.0577	7.77448e-16	3.07162e-13
ENSMUSG00000060639.5_Hist1h4i	441.184	2.54141	0.317145	8.01338	1.11597e-15	4.27942e-13
ENSMUSG00000020841.5_Cpd	3798.1	-1.46583	0.183514	-7.98757	1.37627e-15	5.1268e-13
ENSMUSG00000027834.15_Serpini1	231.011	2.30238	0.288519	7.98001	1.46327e-15	5.29947e-13
ENSMUSG00000028382.15_Ptbp3	843.477	-1.78374	0.22515	-7.92245	2.32869e-15	8.20581e-13
ENSMUSG00000000555.8_Itga5	6373.72	-1.6946	0.214574	-7.89752	2.84514e-15	9.76184e-13
ENSMUSG00000020427.11_Igfbp3	36353.6	-1.45561	0.184553	-7.88718	3.09095e-15	1.03333e-12
ENSMUSG00000031595.9_Pdgfrl	926.389	1.60715	0.204349	7.86471	3.69942e-15	1.20583e-12
ENSMUSG00000035863.14_Palm	1843.16	1.4194	0.18274	7.76734	8.01546e-15	2.54892e-12
ENSMUSG00000026176.13_Ctdsp1	1581.5	-1.47082	0.189796	-7.7495	9.22567e-15	2.81624e-12
ENSMUSG00000029641.8_Rasl11a	1673.06	-1.35962	0.175466	-7.74864	9.28811e-15	2.81624e-12
ENSMUSG00000002633.4_Shh	1122.99	-1.49472	0.193019	-7.74388	9.64258e-15	2.85727e-12
ENSMUSG00000107134.1_RP23-2C16.2	211.373	2.25465	0.293784	7.6745	1.66062e-14	4.81138e-12
ENSMUSG00000115338.2_Pnp	1160.34	-1.40091	0.182942	-7.65764	1.89376e-14	5.36757e-12
ENSMUSG00000025575.14_Cant1	1563.58	-1.57594	0.206308	-7.63876	2.19319e-14	6.08401e-12
ENSMUSG00000056413.16_Adap1	409.618	1.90157	0.249336	7.62652	2.41171e-14	6.55081e-12
ENSMUSG00000029840.8_Mtpn	15197.1	-1.18057	0.155275	-7.6031	2.89128e-14	7.69316e-12
ENSMUSG00000053641.9_Dennd4a	2090.8	1.2866	0.169399	7.59506	3.07654e-14	8.02238e-12
ENSMUSG00000024937.14_Ehbp1l1	663.962	-1.58123	0.208956	-7.5673	3.81059e-14	9.74167e-12
ENSMUSG00000021476.9_Habp4	2028.95	1.30845	0.173265	7.55175	4.29463e-14	1.0768e-11
ENSMUSG00000062929.8_Cfl2	4010.66	-1.43855	0.190946	-7.53383	4.92727e-14	1.21211e-11
ENSMUSG00000037887.11_Dusp8	427.349	1.72245	0.229055	7.51978	5.48705e-14	1.32482e-11
ENSMUSG00000054871.5_Tmem158	919.799	1.55191	0.20872	7.43537	1.04279e-13	2.47197e-11
ENSMUSG00000025352.6_Gdf11	1224.62	1.75563	0.236788	7.41436	1.22215e-13	2.84544e-11
ENSMUSG00000022367.7_Has2	919.148	-2.36952	0.321044	-7.38068	1.57478e-13	3.60211e-11
ENSMUSG00000026360.9_Rgs2	1015.71	1.41423	0.192697	7.33914	2.1497e-13	4.83238e-11
ENSMUSG00000061607.15_Mdc1	960.219	-1.5217	0.207417	-7.33642	2.19383e-13	4.848e-11
ENSMUSG00000001521.12_Tulp3	1895.55	-1.36796	0.187337	-7.30212	2.83276e-13	6.05467e-11
ENSMUSG00000026347.13_Tmem163	131.433	3.89518	0.53341	7.30241	2.82668e-13	6.05467e-11
ENSMUSG00000022964.14_Tmem50b	2025.93	1.44551	0.198365	7.28711	3.16686e-13	6.55389e-11
ENSMUSG00000036057.11_Ptpn23	2622.35	-1.21288	0.166408	-7.28858	3.13239e-13	6.55389e-11
ENSMUSG00000074505.5_Fat3	680.973	1.81635	0.25099	7.23676	4.59539e-13	9.36168e-11
ENSMUSG00000047246.7_Hist1h2be	264.771	2.46657	0.341108	7.23106	4.79232e-13	9.61266e-11
ENSMUSG00000018102.5_Hist1h2bc	3824.13	1.34057	0.185685	7.21959	5.21433e-13	1.01551e-10
ENSMUSG00000034595.17_Ppp1r18	2560.68	-1.89468	0.262502	-7.21776	5.28493e-13	1.01551e-10
ENSMUSG00000040663.8_Clcf1	3340.2	-1.20445	0.16688	-7.21747	5.29641e-13	1.01551e-10
ENSMUSG00000022052.9_Ppp2r2a	2434.48	-1.29718	0.179777	-7.21547	5.37485e-13	1.01561e-10
ENSMUSG00000022494.15_Shisa9	351.961	3.016	0.41868	7.2036	5.8645e-13	1.08326e-10
ENSMUSG00000048234.13_Rnf149	1013.5	-1.3842	0.192176	-7.2028	5.89903e-13	1.08326e-10
ENSMUSG00000021281.15_Tnfaip2	287.849	-2.20153	0.305824	-7.19869	6.07946e-13	1.0886e-10
ENSMUSG00000033475.15_Tomm6	1276.63	-1.37848	0.191549	-7.19648	6.17858e-13	1.0886e-10
ENSMUSG00000045136.6_Tubb2b	33769.1	-1.2694	0.176392	-7.19648	6.17849e-13	1.0886e-10
ENSMUSG00000028948.16_Nol9	1334.55	-1.37521	0.191168	-7.19373	6.30462e-13	1.09599e-10
ENSMUSG00000034612.7_Chst11	7186.07	-1.19225	0.166845	-7.14587	8.94299e-13	1.53419e-10
ENSMUSG00000015575.14_Atp6v0e	1736.34	-1.30955	0.183423	-7.13948	9.36855e-13	1.58633e-10
ENSMUSG00000057897.14_Camk2b	703.439	2.50602	0.35285	7.10222	1.2277e-12	2.05215e-10
ENSMUSG00000063802.5_Hspbp1	1250.38	-1.44523	0.204631	-7.06259	1.63424e-12	2.69712e-10
ENSMUSG00000034024.8_Cct2	6107.6	-1.21224	0.172318	-7.03487	1.99451e-12	3.25055e-10
ENSMUSG00000048701.13_Ccdc6	1953.75	-1.18029	0.168704	-6.99621	2.62973e-12	4.23289e-10
ENSMUSG00000039037.5_St6galnac5	177.578	2.21911	0.318138	6.9753	3.05216e-12	4.85293e-10
ENSMUSG00000000197.8_Nalcn	965.825	1.39977	0.201645	6.94178	3.87199e-12	6.00988e-10
ENSMUSG00000078307.3_RP23-35N23.2	220.848	2.27213	0.327265	6.94279	3.84443e-12	6.00988e-10
ENSMUSG00000055053.18_Nfic	3628.09	1.09484	0.15839	6.91234	4.76735e-12	7.31256e-10
ENSMUSG00000008475.13_Arpc5	3826.57	-1.14914	0.166492	-6.90206	5.12542e-12	7.77037e-10
ENSMUSG00000059824.12_Dbp	2224.08	1.24757	0.180978	6.89349	5.44408e-12	8.15861e-10
ENSMUSG00000020640.10_Itsn2	1252.78	-1.30126	0.189691	-6.85991	6.89052e-12	1.02089e-09
ENSMUSG00000039601.16_Rcan2	3389.02	1.51988	0.222277	6.83776	8.04407e-12	1.17841e-09
ENSMUSG00000074794.10_Arrdc3	2091.87	-1.49556	0.218807	-6.83508	8.19571e-12	1.18729e-09
ENSMUSG00000035566.7_Pcdh17	1981.68	1.30669	0.192313	6.79458	1.08626e-11	1.55633e-09
ENSMUSG00000059430.14_Actg2	249.367	-2.34923	0.349207	-6.72733	1.72803e-11	2.44891e-09
ENSMUSG00000002105.15_Slc39a13	1918.42	1.15141	0.171225	6.72454	1.76143e-11	2.44898e-09
ENSMUSG00000024277.14_Mapre2	1590.17	1.40243	0.208565	6.7242	1.76564e-11	2.44898e-09
ENSMUSG00000020176.17_Grb10	883.615	-1.64898	0.246108	-6.70022	2.08112e-11	2.85617e-09
ENSMUSG00000027895.9_Kcnc4	121.786	2.64937	0.395687	6.69562	2.14758e-11	2.91668e-09
ENSMUSG00000007655.16_Cav1	22636	-1.24784	0.186482	-6.69147	2.20941e-11	2.96972e-09
ENSMUSG00000038305.15_Spats2l	939.075	1.30105	0.194798	6.67898	2.40611e-11	3.20111e-09
ENSMUSG00000024747.3_Aldh1a7	268.748	1.78384	0.267744	6.66247	2.69262e-11	3.5461e-09
ENSMUSG00000032491.14_Nradd	474.387	-1.82361	0.27399	-6.65577	2.81827e-11	3.67447e-09
ENSMUSG00000024065.7_Ehd3	534.124	-1.47081	0.221048	-6.65381	2.85605e-11	3.68685e-09
ENSMUSG00000023018.5_Smarcd1	1416.06	1.1778	0.177096	6.65065	2.91803e-11	3.72993e-09
ENSMUSG00000026051.8_AC159092.1	3677.15	1.5623	0.234962	6.64919	2.9472e-11	3.73064e-09
ENSMUSG00000021583.7_Erap1	1471.3	1.37729	0.207283	6.64449	3.04267e-11	3.81446e-09
ENSMUSG00000005124.10_Wisp1	726.645	-1.33598	0.201402	-6.63339	3.28068e-11	4.07366e-09
ENSMUSG00000027605.18_Acss2	1215.63	1.63778	0.248616	6.58761	4.46952e-11	5.49751e-09
ENSMUSG00000038119.15_Cdon	1439.33	1.19847	0.182278	6.57498	4.86613e-11	5.9294e-09
ENSMUSG00000032012.8_Nectin1	2271.5	1.17354	0.178864	6.56107	5.34215e-11	6.44916e-09
ENSMUSG00000090223.1_Pcp4	362.882	2.66768	0.406681	6.55963	5.39412e-11	6.45216e-09
ENSMUSG00000010830.8_Kdelr3	458.24	-1.50137	0.229275	-6.54834	5.81818e-11	6.89613e-09
ENSMUSG00000046844.6_Vat1l	374.287	2.37521	0.363089	6.54167	6.08372e-11	7.14591e-09
ENSMUSG00000028780.13_Sema3c	2969.39	1.2419	0.18999	6.53665	6.29117e-11	7.32359e-09
ENSMUSG00000043683.3_Fem1a	1520.58	-1.20798	0.185459	-6.51346	7.34381e-11	8.47333e-09
ENSMUSG00000045302.13_Preb	1293.82	-1.25089	0.192255	-6.50639	7.69804e-11	8.80413e-09
ENSMUSG00000027199.14_Gatm	437.65	-1.88389	0.290143	-6.49298	8.41548e-11	9.54096e-09
ENSMUSG00000056612.6_Ppp1r14b	2729.81	-1.25339	0.193414	-6.48035	9.1513e-11	1.02857e-08
ENSMUSG00000038508.7_Gdf15	303.093	-1.73333	0.267533	-6.47895	9.23623e-11	1.02925e-08
ENSMUSG00000021360.16_Gcnt2	705.554	-1.3798	0.213328	-6.46797	9.93257e-11	1.09746e-08
ENSMUSG00000004951.10_Hspb1	1983.74	-2.03169	0.315272	-6.44424	1.16182e-10	1.2626e-08
ENSMUSG00000014601.13_Strip1	1948.24	-1.0789	0.167421	-6.4442	1.16208e-10	1.2626e-08
ENSMUSG00000063975.13_Slco1a5	1428.57	1.11864	0.173642	6.44224	1.17724e-10	1.2685e-08
ENSMUSG00000067825.11_Pex26	427.007	1.51766	0.2359	6.43347	1.24725e-10	1.33293e-08
ENSMUSG00000091002.2_Tcerg1l	166.834	2.09341	0.32577	6.42603	1.30979e-10	1.38837e-08
ENSMUSG00000057421.12_Las1l	2170.47	-1.16007	0.180594	-6.42364	1.33051e-10	1.39897e-08
ENSMUSG00000032060.10_Cryab	11107.5	-1.2006	0.188224	-6.37858	1.78734e-10	1.86427e-08
ENSMUSG00000037824.6_Tspan14	394.715	-1.50858	0.236651	-6.37471	1.83311e-10	1.89683e-08
ENSMUSG00000028128.13_F3	11733.4	-1.01928	0.160273	-6.35967	2.02191e-10	2.07572e-08
ENSMUSG00000025366.8_Esyt1	729.733	-1.34161	0.211532	-6.34232	2.26337e-10	2.30546e-08
ENSMUSG00000031994.13_Adamts8	267.156	1.72382	0.271997	6.33764	2.33313e-10	2.33995e-08
ENSMUSG00000042834.14_Nrep	912.603	1.97297	0.311255	6.33874	2.31646e-10	2.33995e-08
ENSMUSG00000030772.6_Dkk3	558.363	-1.60672	0.253665	-6.33403	2.38841e-10	2.37711e-08
ENSMUSG00000002885.14_Adgre5	944.383	-1.3339	0.21094	-6.3236	2.55533e-10	2.52397e-08
ENSMUSG00000046768.13_Rhoj	397.608	-1.50156	0.237853	-6.31299	2.73699e-10	2.66305e-08
ENSMUSG00000051674.15_Dcun1d4	1015.2	1.21195	0.191946	6.31398	2.71942e-10	2.66305e-08
ENSMUSG00000015405.15_Ace2	53.0712	4.16858	0.661622	6.30055	2.9659e-10	2.8644e-08
ENSMUSG00000026042.16_Col5a2	16438.2	0.986814	0.156843	6.29173	3.13953e-10	3.0098e-08
ENSMUSG00000071649.5_B3gat3	1382.02	1.11036	0.176785	6.28086	3.36699e-10	3.2043e-08
ENSMUSG00000060429.12_Sntb1	495.118	1.41424	0.226666	6.23931	4.39492e-10	4.15224e-08
ENSMUSG00000062345.10_Serpinb2	170.164	-2.90768	0.466536	-6.23249	4.59066e-10	4.30598e-08
ENSMUSG00000046442.4_Ppm1e	684.533	1.8323	0.294174	6.22863	4.70518e-10	4.38186e-08
ENSMUSG00000030990.18_Pgap2	454.577	-1.49663	0.240535	-6.2221	4.9054e-10	4.53592e-08
ENSMUSG00000030409.15_Dmpk	2675.95	1.14524	0.184874	6.19472	5.83871e-10	5.36092e-08
ENSMUSG00000051359.15_Ncald	676.111	1.27215	0.205403	6.19345	5.88601e-10	5.36656e-08
ENSMUSG00000001131.11_Timp1	2048.95	-1.56556	0.253226	-6.18246	6.31091e-10	5.71401e-08
ENSMUSG00000021987.9_Mtmr6	2205.01	-1.07909	0.174761	-6.17469	6.62931e-10	5.96089e-08
ENSMUSG00000030110.13_Ret	231.511	2.04701	0.332874	6.1495	7.77287e-10	6.94128e-08
ENSMUSG00000044674.6_Fzd1	2521.2	1.01564	0.165215	6.14738	7.87747e-10	6.98683e-08
ENSMUSG00000027845.15_Dclre1b	425.867	-1.49274	0.243509	-6.13011	8.78169e-10	7.7362e-08
ENSMUSG00000056758.14_Hmga2	563.548	-1.97219	0.323599	-6.09453	1.09758e-09	9.60421e-08
ENSMUSG00000064080.12_Fbln2	1801.73	-1.36769	0.224678	-6.08734	1.148e-09	9.97846e-08
ENSMUSG00000050910.5_Cdr2l	273.377	-1.62042	0.266653	-6.07689	1.22537e-09	1.05804e-07
ENSMUSG00000022551.8_Cyc1	3427.5	-1.09482	0.180226	-6.07469	1.24225e-09	1.05859e-07
ENSMUSG00000028173.10_Wls	7712.94	1.11902	0.184206	6.07482	1.24128e-09	1.05859e-07
ENSMUSG00000028868.13_Wasf2	3057.9	-0.994533	0.163759	-6.07316	1.25417e-09	1.06181e-07
ENSMUSG00000075700.9_Selt	7602.62	-0.928069	0.152854	-6.07159	1.26649e-09	1.06532e-07
ENSMUSG00000027852.14_Nras	3620.5	-1.09909	0.181379	-6.05964	1.36431e-09	1.14025e-07
ENSMUSG00000022565.15_Plec	15542.4	-1.31249	0.216966	-6.04928	1.45492e-09	1.20255e-07
ENSMUSG00000028646.16_Rragc	2437.78	-1.03634	0.171323	-6.04902	1.4573e-09	1.20255e-07
ENSMUSG00000022037.15_Clu	18034.7	1.32139	0.218851	6.03788	1.56156e-09	1.28048e-07
ENSMUSG00000056708.5_Ier5	2911.61	-0.969322	0.160645	-6.03394	1.60006e-09	1.30385e-07
ENSMUSG00000050029.7_Rap2c	2110.94	-1.01969	0.16908	-6.03084	1.63112e-09	1.3209e-07
ENSMUSG00000042772.15_Smg7	2254.33	-1.00177	0.166247	-6.02577	1.68309e-09	1.35457e-07
ENSMUSG00000031486.15_Adgra2	580.166	-1.36197	0.226241	-6.01998	1.74443e-09	1.39533e-07
ENSMUSG00000034993.7_Vat1	4100.8	-1.18512	0.197006	-6.01562	1.79202e-09	1.41602e-07
ENSMUSG00000035373.2_Ccl7	112.908	-3.09081	0.51379	-6.01571	1.79105e-09	1.41602e-07
ENSMUSG00000019194.15_Scn1b	863.423	-1.27979	0.213059	-6.00673	1.893e-09	1.4779e-07
ENSMUSG00000025870.10_Arl10	376.646	-1.46532	0.243932	-6.00711	1.88862e-09	1.4779e-07
ENSMUSG00000042608.15_Stk40	2271.14	1.64151	0.273333	6.00555	1.90689e-09	1.47988e-07
ENSMUSG00000002812.4_Flii	3435.86	-0.956958	0.159507	-5.99947	1.97963e-09	1.52724e-07
ENSMUSG00000001436.15_Slc19a1	410.291	-1.59428	0.266185	-5.98937	2.10659e-09	1.61497e-07
ENSMUSG00000031902.10_Nfatc3	1036.72	-1.11981	0.186994	-5.98848	2.11811e-09	1.61497e-07
ENSMUSG00000004677.17_Myo9b	2757.78	-0.982726	0.164238	-5.98355	2.18328e-09	1.65498e-07
ENSMUSG00000056305.4_Usp39	1447.19	-1.22053	0.204143	-5.97881	2.24777e-09	1.69401e-07
ENSMUSG00000024875.4_Yif1a	1031.71	-1.20211	0.201229	-5.97384	2.31733e-09	1.7364e-07
ENSMUSG00000037362.8_Nov	775.081	-1.52659	0.255766	-5.96871	2.39139e-09	1.78165e-07
ENSMUSG00000042078.14_Svop	445.957	1.44004	0.2417	5.95796	2.55404e-09	1.89202e-07
ENSMUSG00000022150.16_Dab2	1368.97	-1.04889	0.176277	-5.95023	2.67765e-09	1.97238e-07
ENSMUSG00000011148.14_Adssl1	119.539	-2.25452	0.379174	-5.94588	2.74975e-09	2.00286e-07
ENSMUSG00000044667.12_Plppr4	685.692	1.94077	0.326356	5.94679	2.73448e-09	2.00286e-07
ENSMUSG00000060450.13_Rnf14	2893.38	-1.06201	0.179166	-5.92753	3.07518e-09	2.22152e-07
ENSMUSG00000104117.5_RP23-152I6.3	98.379	3.63337	0.613014	5.92706	3.08403e-09	2.22152e-07
ENSMUSG00000010307.7_Tmem86a	220.393	1.77756	0.300183	5.92159	3.18845e-09	2.28412e-07
ENSMUSG00000028737.15_Aldh4a1	781.556	-1.33641	0.226337	-5.90452	3.53665e-09	2.51397e-07
ENSMUSG00000050721.9_Plekho2	663.119	-1.23786	0.209665	-5.904	3.54786e-09	2.51397e-07
ENSMUSG00000048368.9_Omd	254.738	1.9897	0.337626	5.89322	3.78742e-09	2.66921e-07
ENSMUSG00000024176.10_Sox8	2469.36	-1.07249	0.182456	-5.87806	4.15112e-09	2.9098e-07
ENSMUSG00000029245.16_Epha5	1481.29	1.06343	0.181813	5.84902	4.94464e-09	3.4475e-07
ENSMUSG00000047428.14_Dlk2	551.455	1.47636	0.253398	5.82625	5.66861e-09	3.93124e-07
ENSMUSG00000040373.12_Cacng5	153.328	2.65774	0.456393	5.82335	5.76798e-09	3.97899e-07
ENSMUSG00000035783.8_Acta2	64158.1	-1.02104	0.175499	-5.81791	5.9587e-09	4.08892e-07
ENSMUSG00000018451.6_RP23-83I13.10	601.703	1.6532	0.28477	5.80538	6.422e-09	4.38377e-07
ENSMUSG00000037010.7_Apln	1818.84	-1.1656	0.200924	-5.8012	6.58426e-09	4.47112e-07
ENSMUSG00000003032.8_Klf4	655.697	-1.63536	0.282106	-5.79696	6.75282e-09	4.56183e-07
ENSMUSG00000032548.14_Slco2a1	169.658	-1.92273	0.33191	-5.79295	6.91622e-09	4.64813e-07
ENSMUSG00000036087.18_Slain2	1383.34	-1.16832	0.201944	-5.78538	7.23497e-09	4.81273e-07
ENSMUSG00000068740.13_Celsr2	3366.33	1.19526	0.206586	5.78576	7.21858e-09	4.81273e-07
ENSMUSG00000024187.14_Fam234a	1253.82	1.15324	0.199439	5.78239	7.36457e-09	4.84946e-07
ENSMUSG00000032011.5_Thy1	12031.7	0.968453	0.167478	5.78256	7.35714e-09	4.84946e-07
ENSMUSG00000019850.11_Tnfaip3	673.817	-1.77424	0.307097	-5.77745	7.58396e-09	4.96883e-07
ENSMUSG00000003410.8_Elavl3	473.461	1.39537	0.241846	5.76966	7.94298e-09	5.17803e-07
ENSMUSG00000030681.18_Mvp	537.754	-1.24824	0.216533	-5.76467	8.18166e-09	5.30709e-07
ENSMUSG00000066877.11_Nck2	1547.91	1.04274	0.181002	5.76092	8.36549e-09	5.39947e-07
ENSMUSG00000019970.15_Sgk1	3313.75	-1.15971	0.20156	-5.75366	8.73312e-09	5.60899e-07
ENSMUSG00000103310.1_Pcdha12	167.383	1.97688	0.343895	5.74849	9.00466e-09	5.75503e-07
ENSMUSG00000010936.11_Vac14	785.574	-1.16705	0.20312	-5.7456	9.15933e-09	5.82533e-07
ENSMUSG00000063954.7_Hist2h2aa1	1486.99	1.17837	0.205233	5.7416	9.3785e-09	5.93577e-07
ENSMUSG00000034926.3_Dhcr24	2545.36	1.37944	0.240485	5.73606	9.69032e-09	6.10349e-07
ENSMUSG00000032952.11_Ap4b1	705.123	-1.22258	0.213183	-5.73489	9.75765e-09	6.11636e-07
ENSMUSG00000034354.17_Mtmr3	2314.86	-0.95607	0.16702	-5.72428	1.03871e-08	6.44892e-07
ENSMUSG00000041757.16_Plekha6	523.192	1.558	0.272156	5.72465	1.0365e-08	6.44892e-07
ENSMUSG00000034854.8_Mfsd12	947.13	1.07915	0.188583	5.72239	1.05038e-08	6.47236e-07
ENSMUSG00000057342.15_Sphk2	852.311	-1.25155	0.218723	-5.72206	1.05242e-08	6.47236e-07
ENSMUSG00000048039.8_Isg20l2	649.813	-1.18531	0.207433	-5.71419	1.1023e-08	6.74734e-07
ENSMUSG00000005087.17_Cd44	23668	-0.847172	0.14866	-5.69873	1.20701e-08	7.35373e-07
ENSMUSG00000001847.14_Rac1	9209.67	-0.908394	0.159495	-5.69542	1.23068e-08	7.46304e-07
ENSMUSG00000014444.17_Piezo1	4170.19	-0.893702	0.156959	-5.69386	1.24201e-08	7.4969e-07
ENSMUSG00000041112.17_Elmo1	564.099	1.5712	0.276502	5.68243	1.32791e-08	7.97845e-07
ENSMUSG00000033769.16_Exoc6b	1690.95	-0.981494	0.172907	-5.67644	1.37527e-08	8.22511e-07
ENSMUSG00000048277.15_Syngr2	598.934	-1.3404	0.236393	-5.67023	1.42605e-08	8.48987e-07
ENSMUSG00000019189.13_Rnf145	2326.9	0.943638	0.166587	5.66452	1.47435e-08	8.73752e-07
ENSMUSG00000024617.16_Camk2a	953.492	1.96375	0.349151	5.62434	1.86214e-08	1.09858e-06
ENSMUSG00000042671.12_Rgs8	505.513	-1.32913	0.236755	-5.61395	1.97762e-08	1.16145e-06
ENSMUSG00000071708.11_Sms	1412.24	-1.00555	0.179516	-5.60147	2.12544e-08	1.24267e-06
ENSMUSG00000017692.8_Rhbdl3	261.976	2.32053	0.414645	5.59644	2.18801e-08	1.27354e-06
ENSMUSG00000049313.8_Sorl1	14426.7	1.51654	0.271925	5.57704	2.44643e-08	1.41763e-06
ENSMUSG00000039470.15_Zdhhc2	1742.28	-0.967098	0.173563	-5.57203	2.51786e-08	1.45256e-06
ENSMUSG00000058454.15_Dhcr7	1230.05	1.21405	0.21808	5.56699	2.59174e-08	1.48859e-06
ENSMUSG00000029189.10_Sel1l3	1082.69	1.66288	0.298829	5.56466	2.62669e-08	1.50205e-06
ENSMUSG00000022661.14_Cd200	2052.24	1.50217	0.270534	5.55261	2.81433e-08	1.60233e-06
ENSMUSG00000028521.17_Slc35d1	819.067	-1.22475	0.220718	-5.54895	2.87395e-08	1.62915e-06
ENSMUSG00000068854.7_Hist2h2be	287.647	1.46427	0.264773	5.53029	3.19707e-08	1.80448e-06
ENSMUSG00000027765.6_P2ry1	1588.82	1.35229	0.244743	5.52533	3.28871e-08	1.8482e-06
ENSMUSG00000022199.12_Slc22a17	1688.25	1.31647	0.238347	5.52332	3.32662e-08	1.85352e-06
ENSMUSG00000038615.17_Nfe2l1	10700.4	-0.937296	0.169688	-5.52363	3.32062e-08	1.85352e-06
ENSMUSG00000022389.15_Tef	2280.64	0.977664	0.177835	5.4976	3.84992e-08	2.13597e-06
ENSMUSG00000017837.12_Nkiras2	773.741	1.06908	0.194526	5.49582	3.88889e-08	2.14845e-06
ENSMUSG00000037353.9_Letmd1	1165.57	-1.08219	0.197066	-5.49151	3.98505e-08	2.19228e-06
ENSMUSG00000043496.7_Tril	704.285	-1.29112	0.235621	-5.47964	4.262e-08	2.33479e-06
ENSMUSG00000004698.10_Hdac9	630.081	1.16203	0.212347	5.4723	4.44233e-08	2.42067e-06
ENSMUSG00000068699.12_Flnc	17164.1	-1.47153	0.268932	-5.47176	4.45591e-08	2.42067e-06
ENSMUSG00000024993.15_Fam45a	917.33	-1.02779	0.18816	-5.46234	4.69902e-08	2.53165e-06
ENSMUSG00000035914.11_Cd276	631.874	-1.12214	0.205418	-5.46274	4.68845e-08	2.53165e-06
ENSMUSG00000026576.12_Atp1b1	16790.6	1.31723	0.241433	5.45586	4.87351e-08	2.61485e-06
ENSMUSG00000021253.7_Tgfb3	3049.28	1.20316	0.220702	5.4515	4.99468e-08	2.66888e-06
ENSMUSG00000026889.12_Rbm18	1054.04	-1.19987	0.22022	-5.44851	5.07937e-08	2.69207e-06
ENSMUSG00000034157.12_Cipc	2676.86	-0.87954	0.161418	-5.44884	5.06985e-08	2.69207e-06
ENSMUSG00000034687.8_Fras1	277.965	1.53934	0.282711	5.44493	5.18251e-08	2.73561e-06
ENSMUSG00000039294.14_RP23-349B15.4	437.663	-1.25105	0.23009	-5.4372	5.41241e-08	2.84544e-06
ENSMUSG00000034394.14_Lif	1825.49	-1.11689	0.205646	-5.43113	5.59978e-08	2.93212e-06
ENSMUSG00000031227.8_Magee1	2298.17	0.892701	0.164483	5.4273	5.72128e-08	2.98376e-06
ENSMUSG00000079614.3_Seh1l	1348.96	-1.07119	0.197771	-5.4163	6.08465e-08	3.16063e-06
ENSMUSG00000032754.14_Slc8b1	280.425	-1.42456	0.263136	-5.41377	6.17129e-08	3.19291e-06
ENSMUSG00000044337.5_Ackr3	514.191	-1.26574	0.234014	-5.40884	6.34341e-08	3.26899e-06
ENSMUSG00000021306.11_Gpr137b	887.12	-1.07821	0.199422	-5.40667	6.4208e-08	3.29584e-06
ENSMUSG00000027957.13_Slc35a3	937.972	-1.05633	0.195492	-5.40344	6.53739e-08	3.34253e-06
ENSMUSG00000015176.10_Nolc1	1834.18	-1.03379	0.191447	-5.39988	6.66861e-08	3.3963e-06
ENSMUSG00000019775.17_Rgs17	1650.13	-0.976246	0.180877	-5.39729	6.76543e-08	3.4189e-06
ENSMUSG00000062937.7_Mtap	1753.55	-1.15042	0.21313	-5.39775	6.74822e-08	3.4189e-06
ENSMUSG00000037411.10_Serpine1	12824.8	-1.17494	0.21833	-5.38149	7.38719e-08	3.7187e-06
ENSMUSG00000043424.10_Eif3j2	1155.63	-1.15486	0.214747	-5.3778	7.54025e-08	3.78115e-06
ENSMUSG00000022799.4_Arhgap31	2040.3	-0.982334	0.18273	-5.37587	7.6213e-08	3.80714e-06
ENSMUSG00000030304.11_Ergic2	1204.95	-1.01822	0.189468	-5.37412	7.69567e-08	3.82963e-06
ENSMUSG00000000126.11_Wnt9a	765.749	-1.05164	0.19611	-5.36253	8.20651e-08	4.0529e-06
ENSMUSG00000055003.14_Lrtm2	291.014	-1.43786	0.268104	-5.36306	8.1822e-08	4.0529e-06
ENSMUSG00000033149.17_Phldb2	1926.48	-0.902713	0.168551	-5.35574	8.52065e-08	4.19216e-06
ENSMUSG00000079477.9_Rab7	7173.44	-0.81574	0.152592	-5.34588	8.99781e-08	4.41028e-06
ENSMUSG00000008575.17_Nfib	9361.09	-0.807505	0.151075	-5.34505	9.03923e-08	4.41399e-06
ENSMUSG00000021047.7_Nova1	304.96	1.37825	0.258561	5.33045	9.79718e-08	4.76625e-06
ENSMUSG00000022440.9_C1qtnf6	374.227	1.4963	0.281406	5.31721	1.05368e-07	5.10702e-06
ENSMUSG00000021268.17_Meg3	500.756	-1.55479	0.292641	-5.31297	1.07854e-07	5.20813e-06
ENSMUSG00000020014.17_Cfap54	354.319	2.23396	0.421144	5.3045	1.12982e-07	5.43563e-06
ENSMUSG00000023087.15_Noct	3597.21	-0.871513	0.16453	-5.29697	1.17738e-07	5.64364e-06
ENSMUSG00000041037.8_Irgq	1821.08	0.983419	0.186147	5.28303	1.27068e-07	6.06853e-06
ENSMUSG00000030621.17_Me3	851.231	1.20498	0.228721	5.26835	1.37656e-07	6.55022e-06
ENSMUSG00000025453.18_Nnt	186.534	-1.62518	0.308574	-5.26674	1.38867e-07	6.5838e-06
ENSMUSG00000027230.9_Creb3l1	2464.07	-0.926718	0.175987	-5.26583	1.39557e-07	6.59255e-06
ENSMUSG00000030268.17_Bcat1	205.316	-2.46526	0.468459	-5.26249	1.4212e-07	6.68937e-06
ENSMUSG00000026883.17_Dab2ip	1987.92	0.972537	0.184895	5.25994	1.44102e-07	6.75829e-06
ENSMUSG00000031790.8_Mmp15	1326.28	1.30133	0.248368	5.23953	1.60985e-07	7.49617e-06
ENSMUSG00000041552.7_Ptchd1	349.445	-1.46624	0.279837	-5.23964	1.60892e-07	7.49617e-06
ENSMUSG00000024732.7_Ccdc86	734.61	-1.44962	0.276771	-5.23761	1.62665e-07	7.54744e-06
ENSMUSG00000059475.13_Zfp426	529.387	-1.12175	0.214626	-5.22655	1.72706e-07	7.98491e-06
ENSMUSG00000055320.17_Tead1	10447.8	-0.86945	0.166382	-5.22561	1.7358e-07	7.99693e-06
ENSMUSG00000028373.16_Astn2	389.61	1.97204	0.377617	5.22234	1.76677e-07	8.11095e-06
ENSMUSG00000078515.4_Ddi2	1417.46	-0.988277	0.189543	-5.214	1.84815e-07	8.4548e-06
ENSMUSG00000068284.14_Usf3	881.317	-1.06414	0.204268	-5.20955	1.89303e-07	8.62984e-06
ENSMUSG00000036533.8_Cdc42ep3	1002.47	-1.15348	0.221515	-5.20721	1.917e-07	8.70864e-06
ENSMUSG00000026991.20_Pkp4	2137.94	0.995368	0.191176	5.20656	1.92373e-07	8.70887e-06
ENSMUSG00000031093.14_Dock11	926.744	1.05962	0.203578	5.20499	1.94006e-07	8.75241e-06
ENSMUSG00000025857.10_Dnaaf5	1224.37	-0.92303	0.177865	-5.18951	2.10848e-07	9.47944e-06
ENSMUSG00000030127.15_Cops7a	1738.35	-0.919392	0.177465	-5.1807	2.21054e-07	9.90415e-06
ENSMUSG00000029338.13_Antxr2	435.553	-1.3592	0.262945	-5.16915	2.35157e-07	1.04999e-05
ENSMUSG00000026361.9_Cdc73	2190.83	-0.865569	0.16747	-5.16851	2.35971e-07	1.05003e-05
ENSMUSG00000007950.9_Abhd8	1981.94	0.986551	0.19094	5.16681	2.38129e-07	1.05603e-05
ENSMUSG00000028600.15_Podn	330.713	1.59725	0.309374	5.16285	2.43217e-07	1.07494e-05
ENSMUSG00000041716.7_RP24-234J3.3	462.731	1.15205	0.22318	5.16198	2.44358e-07	1.07633e-05
ENSMUSG00000046691.13_Chtf8	2777.49	-0.931765	0.180551	-5.16067	2.46072e-07	1.08023e-05
ENSMUSG00000020605.9_Hs1bp3	319.159	-1.73199	0.335761	-5.1584	2.49068e-07	1.08261e-05
ENSMUSG00000022012.9_Enox1	162.213	1.92792	0.373746	5.15837	2.49104e-07	1.08261e-05
ENSMUSG00000089704.9_Galnt2	3836.63	-1.03987	0.201554	-5.15924	2.47961e-07	1.08261e-05
ENSMUSG00000021277.16_Traf3	2242.23	1.07824	0.209198	5.15416	2.54765e-07	1.10353e-05
ENSMUSG00000029433.16_Diablo	823.969	-1.02717	0.199356	-5.15244	2.57123e-07	1.11006e-05
ENSMUSG00000029381.16_Shroom3	8940.44	-0.817007	0.15873	-5.14717	2.64448e-07	1.13791e-05
ENSMUSG00000019461.12_Plscr3	711.678	-1.02884	0.200067	-5.14248	2.71134e-07	1.16284e-05
ENSMUSG00000037405.8_Icam1	574.786	-1.16116	0.225965	-5.13869	2.76664e-07	1.18267e-05
ENSMUSG00000023915.4_Tnfrsf21	1085.6	-1.10554	0.215604	-5.12765	2.93383e-07	1.25004e-05
ENSMUSG00000046562.5_Unc119b	2619.45	0.965666	0.188377	5.12624	2.95585e-07	1.25532e-05
ENSMUSG00000029313.18_Aff1	3667.31	-0.950604	0.185618	-5.1213	3.03432e-07	1.28401e-05
ENSMUSG00000032803.15_Cdv3	4307.72	-0.927396	0.181105	-5.12076	3.0431e-07	1.28401e-05
ENSMUSG00000051855.15_Mest	3559.39	-1.60815	0.314126	-5.11943	3.06455e-07	1.28889e-05
ENSMUSG00000020733.3_Slc9a3r1	3052.25	-0.867818	0.169562	-5.11801	3.08783e-07	1.29451e-05
ENSMUSG00000015714.11_Cers2	4253.44	-0.89873	0.175782	-5.11276	3.17488e-07	1.3237e-05
ENSMUSG00000018474.17_Chd3	3037.67	-0.851732	0.166595	-5.11259	3.17777e-07	1.3237e-05
ENSMUSG00000022895.15_Ets2	819.327	1.02691	0.201049	5.10776	3.25992e-07	1.3536e-05
ENSMUSG00000013419.7_Zfp651	1434.27	0.889808	0.174238	5.10685	3.27567e-07	1.35451e-05
ENSMUSG00000075012.4_Fjx1	1776.97	0.986944	0.193275	5.10644	3.2829e-07	1.35451e-05
ENSMUSG00000067219.9_Nipal1	158.133	-1.77643	0.348225	-5.1014	3.37144e-07	1.38665e-05
ENSMUSG00000057193.8_Slc44a2	2722.01	-0.922733	0.180924	-5.10012	3.39437e-07	1.39169e-05
ENSMUSG00000028149.12_Rap1gds1	3583.66	0.986585	0.193596	5.09609	3.46739e-07	1.41717e-05
ENSMUSG00000032085.5_Tagln	47974	-1.02228	0.200832	-5.09023	3.57622e-07	1.45708e-05
ENSMUSG00000023249.15_Parp3	1935.79	1.00072	0.197079	5.07776	3.81903e-07	1.54635e-05
ENSMUSG00000029178.14_Klf3	3393.25	-0.817716	0.161036	-5.07785	3.81727e-07	1.54635e-05
ENSMUSG00000009073.16_Nf2	2151.04	-0.874428	0.172458	-5.07037	3.97039e-07	1.60266e-05
ENSMUSG00000000149.10_Gna12	2172.06	-0.848277	0.1674	-5.06735	4.03384e-07	1.62325e-05
ENSMUSG00000041324.14_Inhba	1878.8	-1.37603	0.271799	-5.06268	4.13411e-07	1.65848e-05
ENSMUSG00000027386.9_Fbln7	208.879	1.54571	0.305598	5.058	4.23684e-07	1.69448e-05
ENSMUSG00000043895.6_S1pr2	523.661	-1.13173	0.223949	-5.05351	4.33759e-07	1.72946e-05
ENSMUSG00000022893.14_Adamts1	5773.72	-1.07135	0.212206	-5.04861	4.4503e-07	1.76899e-05
ENSMUSG00000037235.13_Mxd4	1176.17	-1.08524	0.215148	-5.04415	4.55543e-07	1.80528e-05
ENSMUSG00000037907.16_Ankrd13b	434.325	-1.28774	0.255435	-5.04135	4.62263e-07	1.82636e-05
ENSMUSG00000036565.7_Ttyh3	5333.58	1.23656	0.245415	5.03864	4.68852e-07	1.84679e-05
ENSMUSG00000029377.5_Ereg	269.987	-1.69206	0.335913	-5.0372	4.72394e-07	1.85514e-05
ENSMUSG00000002068.16_Ccne1	343.982	-1.6973	0.337061	-5.0356	4.76365e-07	1.86512e-05
ENSMUSG00000028195.4_Cyr61	46493	-0.764975	0.15195	-5.0344	4.79349e-07	1.87118e-05
ENSMUSG00000032042.11_Srpr	2667.96	0.839656	0.166817	5.03339	4.81877e-07	1.87544e-05
ENSMUSG00000029569.9_Tmem168	1105.45	-0.91947	0.182697	-5.03276	4.83474e-07	1.87605e-05
ENSMUSG00000039518.7_Cdsn	352.693	-1.498	0.298044	-5.02611	5.00531e-07	1.93647e-05
ENSMUSG00000058690.14_Ccser2	2171.17	-1.0435	0.207722	-5.02354	5.07282e-07	1.95679e-05
ENSMUSG00000024778.12_Fas	2708.42	-1.08308	0.215708	-5.02106	5.1387e-07	1.97635e-05
ENSMUSG00000027010.16_Slc25a12	1462.12	1.0493	0.209078	5.01871	5.20189e-07	1.99477e-05
ENSMUSG00000030208.15_Emp1	11258.8	-0.891602	0.177715	-5.01703	5.24752e-07	2.00637e-05
ENSMUSG00000020091.15_Eif4ebp2	2015.52	0.923442	0.184152	5.01456	5.31554e-07	2.02643e-05
ENSMUSG00000033352.11_Map2k4	1979.81	0.833323	0.166333	5.00997	5.44375e-07	2.06926e-05
ENSMUSG00000006586.15_Runx1t1	139.692	1.70216	0.339974	5.00673	5.53613e-07	2.08613e-05
ENSMUSG00000016028.10_Celsr1	1357.16	1.15401	0.230445	5.00776	5.50675e-07	2.08613e-05
ENSMUSG00000047013.15_Fbxo41	113.621	1.84008	0.367505	5.00696	5.52959e-07	2.08613e-05
ENSMUSG00000061981.14_Flot2	2112.5	-0.87407	0.174776	-5.0011	5.70046e-07	2.14186e-05
ENSMUSG00000030317.8_Timp4	367.39	-1.41348	0.282691	-5.00008	5.73058e-07	2.14699e-05
ENSMUSG00000062382.9_RP23-44G15.5	195.08	-1.71258	0.342554	-4.99945	5.74955e-07	2.14793e-05
ENSMUSG00000019817.18_Plagl1	901.383	-1.1775	0.235954	-4.99038	6.02613e-07	2.24482e-05
ENSMUSG00000041193.15_Pla2g5	105.871	2.24618	0.45086	4.98198	6.29356e-07	2.33776e-05
ENSMUSG00000025969.15_Nrp2	1349.8	-1.47151	0.295563	-4.97867	6.40221e-07	2.37136e-05
ENSMUSG00000029380.11_Cxcl1	123.565	-2.01347	0.404475	-4.978	6.42452e-07	2.37289e-05
ENSMUSG00000040848.11_Sft2d2	2387.98	-0.947321	0.190449	-4.97414	6.55376e-07	2.41378e-05
ENSMUSG00000022074.6_Tnfrsf10b	1211.35	-1.15097	0.231462	-4.9726	6.60602e-07	2.42618e-05
ENSMUSG00000042331.13_Specc1	2628.59	-1.00086	0.201457	-4.96814	6.75999e-07	2.47575e-05
ENSMUSG00000059811.13_Atl2	1034	-0.919972	0.185269	-4.9656	6.84906e-07	2.50135e-05
ENSMUSG00000047945.6_Marcksl1	1045.35	-0.911897	0.183729	-4.96326	6.93184e-07	2.5245e-05
ENSMUSG00000011096.17_Akt1s1	1586.31	-0.909391	0.183336	-4.96024	7.04071e-07	2.54285e-05
ENSMUSG00000011256.16_Adam19	657.716	-1.11084	0.223917	-4.96097	7.01433e-07	2.54285e-05
ENSMUSG00000021474.9_Sfxn1	1028.4	-1.09345	0.220438	-4.96035	7.03657e-07	2.54285e-05
ENSMUSG00000059878.12_Zfp422	1021.46	-1.01826	0.205332	-4.95909	7.08227e-07	2.55079e-05
ENSMUSG00000051627.3_Hist1h1e	193.246	2.12391	0.430429	4.9344	8.03977e-07	2.88767e-05
ENSMUSG00000029661.16_Col1a2	2580.31	-1.14965	0.233174	-4.93043	8.20487e-07	2.93888e-05
ENSMUSG00000029616.9_Erp29	2347.56	0.896704	0.182107	4.92406	8.47671e-07	3.02793e-05
ENSMUSG00000020190.13_Mknk2	1221.94	0.898844	0.182577	4.92309	8.51883e-07	3.03466e-05
ENSMUSG00000029478.16_Ncor2	4206.71	0.817164	0.166575	4.90567	9.31069e-07	3.3077e-05
ENSMUSG00000039934.12_Gsap	601.607	-1.21141	0.247226	-4.90003	9.58234e-07	3.39496e-05
ENSMUSG00000026475.7_Rgs16	4638.64	-1.52733	0.311883	-4.89712	9.72495e-07	3.43615e-05
ENSMUSG00000022994.9_Adcy6	2554.84	-0.812393	0.166022	-4.8933	9.91606e-07	3.49421e-05
ENSMUSG00000046519.15_Golph3l	606.63	-1.05281	0.215218	-4.89185	9.98916e-07	3.51048e-05
ENSMUSG00000015755.16_Tab2	2607.65	-0.912972	0.186686	-4.89042	1.00619e-06	3.51725e-05
ENSMUSG00000028360.9_Slc44a5	265.296	1.5634	0.319687	4.89041	1.00624e-06	3.51725e-05
ENSMUSG00000040852.5_Plekhh2	510.715	1.07323	0.219484	4.88981	1.00933e-06	3.51862e-05
ENSMUSG00000027082.15_Tfpi	107.289	-1.87308	0.383448	-4.88483	1.03516e-06	3.59903e-05
ENSMUSG00000095407.1_Tmem200c	643.716	1.12248	0.229881	4.88285	1.04563e-06	3.62579e-05
ENSMUSG00000054027.8_Nt5dc3	1031.59	-1.02586	0.210264	-4.87892	1.06669e-06	3.68898e-05
ENSMUSG00000001173.15_Ocrl	1022.71	-0.903867	0.185446	-4.87402	1.0935e-06	3.77171e-05
ENSMUSG00000050947.9_Amigo1	539.593	-1.12859	0.23158	-4.87345	1.09666e-06	3.77264e-05
ENSMUSG00000029086.15_Prom1	770.495	1.10004	0.22579	4.87198	1.10487e-06	3.79086e-05
ENSMUSG00000092329.1_AC114005.5	102.483	-23.2993	4.7852	-4.86904	1.12141e-06	3.83751e-05
ENSMUSG00000030246.11_Ldhb	16874	1.19488	0.245665	4.86385	1.15123e-06	3.92924e-05
ENSMUSG00000032372.14_Plscr2	821.743	-0.941781	0.19373	-4.8613	1.16617e-06	3.96986e-05
ENSMUSG00000032518.6_Rpsa	19431.2	-0.932299	0.191845	-4.85965	1.17591e-06	3.99257e-05
ENSMUSG00000034485.10_Uaca	1913	1.16696	0.240249	4.8573	1.18997e-06	4.02982e-05
ENSMUSG00000026198.15_Abcb6	461.864	-1.16705	0.240296	-4.85673	1.19339e-06	4.03095e-05
ENSMUSG00000029168.14_Dpysl5	597.806	1.00872	0.207742	4.85564	1.19999e-06	4.04274e-05
ENSMUSG00000060166.6_Zdhhc8	1230.23	-0.993799	0.204701	-4.85488	1.20463e-06	4.04792e-05
ENSMUSG00000049775.16_Tmsb4x	24674.4	-0.763441	0.157272	-4.85426	1.20836e-06	4.05002e-05
ENSMUSG00000002897.5_Il17ra	460.349	-1.10821	0.228687	-4.84599	1.2598e-06	4.17947e-05
ENSMUSG00000031985.9_Gnpat	1524.79	0.862351	0.177938	4.84635	1.25755e-06	4.17947e-05
ENSMUSG00000040220.10_Gas8	675.47	-1.11249	0.229549	-4.84642	1.25708e-06	4.17947e-05
ENSMUSG00000059708.12_Akap17b	821.694	1.13285	0.233729	4.84687	1.25427e-06	4.17947e-05
ENSMUSG00000027808.8_Serp1	3346.61	-0.899624	0.185915	-4.83889	1.30567e-06	4.32064e-05
ENSMUSG00000017639.13_Rab11fip4	3028.18	1.50596	0.311542	4.8339	1.33882e-06	4.41913e-05
ENSMUSG00000026437.11_Cdk18	66.8927	-2.61701	0.541732	-4.83082	1.35975e-06	4.47687e-05
ENSMUSG00000019846.11_Lama4	307.658	-1.28119	0.265293	-4.82934	1.36987e-06	4.49883e-05
ENSMUSG00000068220.6_Lgals1	15366	-0.957855	0.198411	-4.82764	1.3816e-06	4.52595e-05
ENSMUSG00000004110.16_Cacna1e	95.172	2.31085	0.478908	4.82525	1.39828e-06	4.56574e-05
ENSMUSG00000032878.16_Ccdc85a	287.861	1.42712	0.295811	4.82443	1.40406e-06	4.56574e-05
ENSMUSG00000039367.11_Sec24c	3353.37	-0.763851	0.158331	-4.8244	1.40425e-06	4.56574e-05
ENSMUSG00000022940.17_Pigp	1199.52	0.858066	0.178078	4.81848	1.44656e-06	4.69161e-05
ENSMUSG00000022272.17_Myo10	14180.5	-0.938972	0.194906	-4.81755	1.45329e-06	4.69432e-05
ENSMUSG00000066705.7_Fxyd6	1115.85	1.05193	0.218361	4.81737	1.4546e-06	4.69432e-05
ENSMUSG00000028464.16_Tpm2	1735.47	-1.09462	0.22741	-4.81343	1.48363e-06	4.77619e-05
ENSMUSG00000032902.1_Slc16a1	10051.5	1.16324	0.241752	4.81169	1.49657e-06	4.80597e-05
ENSMUSG00000038244.13_Mical2	975.435	-1.22795	0.255283	-4.81016	1.50808e-06	4.83103e-05
ENSMUSG00000042978.10_Sbk1	903.529	1.17487	0.244451	4.80618	1.53841e-06	4.91612e-05
ENSMUSG00000090523.2_Gypc	129.589	-1.69662	0.353409	-4.80073	1.58091e-06	5.03959e-05
ENSMUSG00000050697.9_Prkaa1	1827.94	-0.825383	0.172012	-4.7984	1.59936e-06	5.08595e-05
ENSMUSG00000032000.17_Birc3	153.823	-1.65074	0.344223	-4.79555	1.62229e-06	5.14633e-05
ENSMUSG00000018932.9_Map2k3	678.434	-1.04361	0.217672	-4.7944	1.63163e-06	5.16338e-05
ENSMUSG00000001418.13_Glmp	1418.04	-0.951935	0.198625	-4.79263	1.64605e-06	5.19642e-05
ENSMUSG00000008855.17_Hdac5	2384.26	0.96528	0.201697	4.78578	1.7032e-06	5.36386e-05
ENSMUSG00000066113.16_Adamtsl1	1124.05	0.859142	0.179545	4.78511	1.70891e-06	5.36885e-05
ENSMUSG00000015461.15_Atf6b	941.64	-0.915967	0.192366	-4.76159	1.92075e-06	6.01988e-05
ENSMUSG00000046441.5_Cmtr2	317.42	-1.44367	0.30327	-4.76034	1.93271e-06	6.04284e-05
ENSMUSG00000059534.8_Uqcr10	1444.47	0.820135	0.172561	4.75272	2.00703e-06	6.26021e-05
ENSMUSG00000070639.5_Lrrc8b	1425.56	-0.924413	0.194539	-4.75181	2.01605e-06	6.2662e-05
ENSMUSG00000074305.9_Peak1	2608.42	-0.78754	0.165744	-4.75156	2.01856e-06	6.2662e-05
ENSMUSG00000005413.8_Hmox1	5647.96	-1.1393	0.239801	-4.75102	2.02392e-06	6.26789e-05
ENSMUSG00000052698.15_Tln2	5516.02	0.773412	0.162824	4.74999	2.03428e-06	6.28506e-05
ENSMUSG00000001280.13_Sp1	2529.22	-0.77549	0.16335	-4.74742	2.06029e-06	6.34207e-05
ENSMUSG00000026109.14_Tmeff2	3289.73	0.76113	0.160332	4.74721	2.06246e-06	6.34207e-05
ENSMUSG00000041594.18_Tmtc4	558.258	1.00802	0.212487	4.74391	2.09631e-06	6.43098e-05
ENSMUSG00000033676.13_Gabrb3	847.047	1.12678	0.237593	4.74249	2.11112e-06	6.46123e-05
ENSMUSG00000021219.16_Rgs6	278.369	1.2892	0.272195	4.73631	2.17642e-06	6.64547e-05
ENSMUSG00000023147.16_Wrb	1070.25	-0.903085	0.190767	-4.73398	2.20161e-06	6.70652e-05
ENSMUSG00000062961.7_Ccdc177	417.962	1.31154	0.277076	4.73351	2.2067e-06	6.70652e-05
ENSMUSG00000001855.15_Nup214	1395.09	-0.837105	0.176864	-4.73303	2.21189e-06	6.70664e-05
ENSMUSG00000024165.8_Jpt2	2378.31	-1.08148	0.228619	-4.73049	2.23975e-06	6.77539e-05
ENSMUSG00000037221.13_Mospd3	615.421	1.03558	0.2194	4.72005	2.35786e-06	7.11614e-05
ENSMUSG00000047045.17_Tmem164	670.94	0.964924	0.204536	4.71762	2.38624e-06	7.18516e-05
ENSMUSG00000029161.7_Cgref1	408.407	-1.25694	0.266581	-4.71505	2.41654e-06	7.25963e-05
ENSMUSG00000030281.16_Il17rc	681.72	0.945214	0.200951	4.70371	2.55479e-06	7.65732e-05
ENSMUSG00000021453.2_Gadd45g	4007.93	-0.914935	0.194759	-4.69779	2.62996e-06	7.82863e-05
ENSMUSG00000028957.12_Per3	624.171	1.04148	0.221678	4.69818	2.62495e-06	7.82863e-05
ENSMUSG00000034981.9_Parm1	154.939	1.55417	0.330766	4.6987	2.61816e-06	7.82863e-05
ENSMUSG00000031700.11_Gpt2	1462.23	-0.913907	0.194666	-4.69475	2.66932e-06	7.9277e-05
ENSMUSG00000078532.9_Nkain1	433.833	-1.11048	0.23673	-4.6909	2.72e-06	8.05985e-05
ENSMUSG00000078249.5_Hmga1-rs1	88.2854	-2.33423	0.497723	-4.68982	2.73448e-06	8.08438e-05
ENSMUSG00000019790.17_Stxbp5	817.388	1.03187	0.220094	4.68832	2.75452e-06	8.12522e-05
ENSMUSG00000051331.15_Cacna1c	273.004	1.2633	0.269496	4.68763	2.7639e-06	8.13449e-05
ENSMUSG00000032431.6_Crtap	1259.43	-0.913125	0.194956	-4.68375	2.81676e-06	8.27138e-05
ENSMUSG00000022218.16_Tgm1	274.954	-1.5185	0.324441	-4.68037	2.86361e-06	8.35252e-05
ENSMUSG00000041771.13_Slc24a4	127.637	2.38568	0.50966	4.68092	2.85587e-06	8.35252e-05
ENSMUSG00000058258.14_Idi1	3714.75	1.14815	0.245304	4.68051	2.86168e-06	8.35252e-05
ENSMUSG00000022474.15_Pmm1	2396.2	0.766694	0.163882	4.67831	2.89243e-06	8.41775e-05
ENSMUSG00000027236.8_Eif3j1	1824.35	-0.898255	0.192116	-4.67559	2.9311e-06	8.49438e-05
ENSMUSG00000055493.4_Epm2a	442.799	1.16718	0.249635	4.67554	2.93179e-06	8.49438e-05
ENSMUSG00000037211.12_Spry1	749.322	-0.915235	0.195779	-4.67483	2.94195e-06	8.50492e-05
ENSMUSG00000028854.9_Slc9a1	1124.38	0.855971	0.183145	4.67374	2.95767e-06	8.53144e-05
ENSMUSG00000021408.15_Ripk1	1135.03	-0.857455	0.183505	-4.67266	2.9733e-06	8.5576e-05
ENSMUSG00000022556.11_Hsf1	711.954	-0.94093	0.201407	-4.67178	2.98598e-06	8.57516e-05
ENSMUSG00000028397.13_Kdm4c	1028.81	-0.858385	0.183799	-4.67025	3.00831e-06	8.62029e-05
ENSMUSG00000029622.16_Arpc1b	3552.18	-0.847708	0.181561	-4.669	3.02673e-06	8.65405e-05
ENSMUSG00000063063.12_Ctnna2	1610.97	1.53641	0.329252	4.66635	3.0659e-06	8.74687e-05
ENSMUSG00000027716.13_Trpc3	32.5559	3.31311	0.710143	4.66541	3.08009e-06	8.76817e-05
ENSMUSG00000027858.13_Tspan2	428.069	-1.18507	0.254092	-4.66396	3.10184e-06	8.81085e-05
ENSMUSG00000020100.15_Slc29a3	731.205	-1.04505	0.224166	-4.66196	3.13208e-06	8.87741e-05
ENSMUSG00000011958.17_Bnip2	1855.57	-0.866093	0.185867	-4.65975	3.16598e-06	8.95403e-05
ENSMUSG00000040681.15_Hmgn1	4928.57	-0.80905	0.173726	-4.65705	3.2077e-06	9.05239e-05
ENSMUSG00000011382.8_Dhdh	201.442	-1.39053	0.29928	-4.64626	3.38004e-06	9.51813e-05
ENSMUSG00000028399.18_Ptprd	1257.14	1.21702	0.262025	4.64467	3.40629e-06	9.57137e-05
ENSMUSG00000015247.10_Nipsnap3b	427.899	-1.06967	0.230451	-4.64163	3.45676e-06	9.6923e-05
ENSMUSG00000052214.9_Opa3	1121.22	-0.846177	0.182401	-4.63911	3.49914e-06	9.79008e-05
ENSMUSG00000017561.16_Crlf3	744.98	-0.942984	0.203309	-4.63817	3.51507e-06	9.81361e-05
ENSMUSG00000034353.14_Ramp1	2208.25	0.852879	0.184047	4.63403	3.58614e-06	9.99062e-05
ENSMUSG00000035960.14_Apex1	1495.24	-0.978337	0.211242	-4.63135	3.63292e-06	0.000100993
ENSMUSG00000028974.13_Dffa	292.339	1.16698	0.252063	4.62972	3.66164e-06	0.000101576
ENSMUSG00000039830.9_Olig2	2701.14	-0.847373	0.183182	-4.62586	3.73056e-06	0.000103268
ENSMUSG00000026623.16_Lpgat1	1485.36	0.846805	0.18339	4.61751	3.88379e-06	0.000107281
ENSMUSG00000055675.6_Kbtbd11	789.161	1.62426	0.351916	4.61546	3.92219e-06	0.000107996
ENSMUSG00000063576.11_Klhdc3	1475.64	0.805908	0.174618	4.61525	3.92624e-06	0.000107996
ENSMUSG00000023075.9_Akirin1	2568.49	-0.795124	0.172569	-4.60758	4.07386e-06	0.000111586
ENSMUSG00000030965.19_Fam175b	1398.55	-0.811336	0.176087	-4.60759	4.07365e-06	0.000111586
ENSMUSG00000058638.14_Zfp110	832.311	-0.972324	0.21115	-4.60489	4.12681e-06	0.000112799
ENSMUSG00000074934.3_Grem1	60.6871	-2.49394	0.54164	-4.60442	4.1361e-06	0.000112817
ENSMUSG00000029636.10_Wasf3	1496.12	0.863944	0.187706	4.60265	4.17154e-06	0.000113546
ENSMUSG00000054034.10_Tceal5	117.315	1.69907	0.369279	4.60106	4.20338e-06	0.000114174
ENSMUSG00000025153.9_Fasn	8724.73	0.850442	0.185014	4.59663	4.29378e-06	0.000116387
ENSMUSG00000074994.5_Qser1	1205.82	-0.870095	0.189581	-4.58957	4.44161e-06	0.000120145
ENSMUSG00000096458.7_Moap1	187.356	1.38518	0.301932	4.58774	4.48079e-06	0.000120953
ENSMUSG00000021614.16_Vcan	654.997	-1.05341	0.22983	-4.58344	4.57384e-06	0.00012321
ENSMUSG00000003355.7_Fkbp11	294.419	-1.5679	0.342239	-4.58132	4.62054e-06	0.000124068
ENSMUSG00000027995.10_Tlr2	274.229	-1.33279	0.29093	-4.58113	4.6247e-06	0.000124068
ENSMUSG00000030657.11_Xylt1	2192.44	-0.902859	0.197183	-4.5788	4.67657e-06	0.000125201
ENSMUSG00000033161.10_Atp1a1	37262.3	1.10314	0.240954	4.57822	4.68959e-06	0.000125293
ENSMUSG00000029504.5_Ddx51	542.605	-0.979624	0.214118	-4.57516	4.75867e-06	0.000126878
ENSMUSG00000004054.8_Map3k11	722.208	-0.898584	0.196701	-4.56827	4.91766e-06	0.000130706
ENSMUSG00000039278.10_Pcsk1n	2318.2	0.892467	0.19537	4.56807	4.92228e-06	0.000130706
ENSMUSG00000057551.10_Zfp317	694.06	-0.963991	0.211164	-4.56513	4.99192e-06	0.000132286
ENSMUSG00000023953.8_Polh	517.29	-1.14391	0.250717	-4.56254	5.05376e-06	0.000133653
ENSMUSG00000001785.13_Pwp1	1022.85	-1.08639	0.238275	-4.55939	5.13018e-06	0.000135399
ENSMUSG00000023143.10_Nagpa	276.159	-1.31307	0.28802	-4.55895	5.14101e-06	0.000135411
ENSMUSG00000037972.7_Snn	1712.63	0.795731	0.174615	4.55708	5.18709e-06	0.000136349
ENSMUSG00000036766.12_Dner	2400.78	1.13338	0.248907	4.55342	5.27805e-06	0.000138183
ENSMUSG00000064036.15_Mro	393.749	1.42631	0.313223	4.55367	5.27179e-06	0.000138183
ENSMUSG00000038264.8_Sema7a	1874.75	-0.962983	0.211526	-4.55254	5.30009e-06	0.000138482
ENSMUSG00000078908.10_Mon1b	739.708	-0.898213	0.197324	-4.55196	5.31488e-06	0.000138591
ENSMUSG00000038127.14_Ccdc50	1694.69	-0.810289	0.178039	-4.55118	5.33448e-06	0.000138824
ENSMUSG00000029860.16_Zyx	3428.18	-0.920544	0.20232	-4.54993	5.36633e-06	0.000139098
ENSMUSG00000039108.14_Lsm14b	855.793	-0.905511	0.199002	-4.55026	5.35789e-06	0.000139098
ENSMUSG00000039182.6_RP23-5A19.7	745.236	-1.00442	0.221023	-4.5444	5.50908e-06	0.000142515
ENSMUSG00000022008.4_Gpalpp1	1008.87	-0.872307	0.192025	-4.54268	5.55435e-06	0.000143401
ENSMUSG00000037049.9_Smpd1	4007.72	0.779932	0.171826	4.53908	5.65015e-06	0.000145586
ENSMUSG00000022144.4_Gdnf	116.699	-1.96292	0.432563	-4.53789	5.68192e-06	0.000146116
ENSMUSG00000097059.1_Fam120aos	125.284	1.72386	0.379999	4.53648	5.72005e-06	0.000146807
ENSMUSG00000054720.12_Lrrc8c	2560.82	-0.735366	0.162122	-4.53587	5.7367e-06	0.000146945
ENSMUSG00000025887.10_Casp12	821.725	1.41779	0.312813	4.53238	5.83229e-06	0.000148884
ENSMUSG00000030101.15_Sumf1	1619.63	-0.81167	0.179087	-4.53227	5.83523e-06	0.000148884
ENSMUSG00000042873.11_Lhfpl4	466.2	-1.09136	0.24126	-4.52358	6.08031e-06	0.000154834
ENSMUSG00000025007.13_Aldh18a1	1820.54	-1.09594	0.242356	-4.52203	6.12502e-06	0.000155669
ENSMUSG00000057766.13_Ankrd29	294.443	1.23331	0.272846	4.52017	6.17905e-06	0.000156736
ENSMUSG00000035329.7_Fbxo33	819.375	0.971694	0.215097	4.51746	6.25859e-06	0.000158446
ENSMUSG00000033965.10_Slc16a2	5054.69	1.12683	0.249543	4.51557	6.31455e-06	0.000159553
ENSMUSG00000055912.8_Tmem150a	887.507	-1.00552	0.222717	-4.51476	6.33897e-06	0.00015986
ENSMUSG00000008318.10_Relt	719.496	-1.07239	0.237839	-4.5089	6.51632e-06	0.000163384
ENSMUSG00000030970.16_Ctbp2	2664.35	-0.775615	0.171996	-4.50948	6.49859e-06	0.000163384
ENSMUSG00000057789.13_Bak1	1170.73	0.887168	0.196751	4.50909	6.51056e-06	0.000163384
ENSMUSG00000023832.13_Acat2	1276.56	1.00074	0.222001	4.5078	6.55033e-06	0.000163922
ENSMUSG00000029174.18_Tbc1d1	1969.61	-0.802842	0.178276	-4.50337	6.68838e-06	0.000167056
ENSMUSG00000048960.13_Prex2	1725.27	1.27085	0.282335	4.50122	6.75631e-06	0.000168088
ENSMUSG00000049303.10_Syt12	333.583	1.32775	0.295	4.50084	6.76839e-06	0.000168088
ENSMUSG00000049630.6_C1ql3	1486.71	1.25984	0.279902	4.50101	6.76327e-06	0.000168088
ENSMUSG00000040209.12_Zfp704	741.405	1.26021	0.280023	4.50038	6.78335e-06	0.000168139
ENSMUSG00000035776.14_Cd99l2	2182.75	0.841042	0.186989	4.49781	6.8656e-06	0.000169855
ENSMUSG00000021451.16_Sema4d	605.879	1.02514	0.22816	4.49309	7.01955e-06	0.000173335
ENSMUSG00000071984.10_Fndc1	739.858	1.59176	0.354598	4.48891	7.15902e-06	0.000176445
ENSMUSG00000032557.13_Uba5	1424.84	-0.844512	0.188304	-4.48483	7.29734e-06	0.000179514
ENSMUSG00000026833.18_Olfm1	2416.74	0.783238	0.174736	4.48242	7.38019e-06	0.000181211
ENSMUSG00000022443.17_Myh9	26737	-0.706469	0.15771	-4.47954	7.48044e-06	0.000183327
ENSMUSG00000023391.8_Dlx2	457.964	1.02293	0.2285	4.47671	7.58031e-06	0.000185079
ENSMUSG00000025571.13_Tnrc6c	1535.01	0.803372	0.179443	4.47703	7.56883e-06	0.000185079
ENSMUSG00000021248.9_Tmed10	5586.18	0.686559	0.153799	4.46401	8.04388e-06	0.000194772
ENSMUSG00000033361.13_Prrg3	71.9962	-2.19025	0.49052	-4.46516	8.00076e-06	0.000194772
ENSMUSG00000054008.8_Ndst1	5705.39	1.03832	0.232609	4.4638	8.05202e-06	0.000194772
ENSMUSG00000055707.13_Klhl26	1687.97	-0.798953	0.178976	-4.46402	8.04353e-06	0.000194772
ENSMUSG00000064341.1_mt-Nd1	27015	0.673552	0.150859	4.46479	8.01475e-06	0.000194772
ENSMUSG00000059173.19_Pde1a	2294.05	-0.738061	0.165397	-4.46236	8.10608e-06	0.000195717
ENSMUSG00000024190.6_Dusp1	2802.2	-0.812203	0.182067	-4.46101	8.15735e-06	0.000196591
ENSMUSG00000043822.18_Adamtsl5	189.705	-1.43431	0.321562	-4.46043	8.17962e-06	0.000196764
ENSMUSG00000026466.16_Tor1aip1	2311.13	-0.787081	0.176481	-4.45986	8.20151e-06	0.000196927
ENSMUSG00000000085.16_Scmh1	674.793	0.925934	0.207671	4.45865	8.24767e-06	0.000197671
ENSMUSG00000021319.7_Sfrp4	148.857	1.58119	0.354675	4.45813	8.26764e-06	0.000197786
ENSMUSG00000036698.11_Ago2	3830.62	-0.811235	0.182057	-4.45594	8.35245e-06	0.000199449
ENSMUSG00000037762.6_Slc16a9	1246.04	-0.793829	0.178174	-4.45535	8.37573e-06	0.000199639
ENSMUSG00000017969.13_Ptgis	85.2514	-2.0026	0.449769	-4.45251	8.48718e-06	0.000201343
ENSMUSG00000028497.12_Hacd4	1899.37	1.01853	0.228727	4.45303	8.46658e-06	0.000201343
ENSMUSG00000030616.15_Sytl2	2498.23	-0.794149	0.178366	-4.45235	8.49353e-06	0.000201343
ENSMUSG00000062580.9_Timm17a	2228.79	-0.897439	0.201806	-4.44705	8.70583e-06	0.000206001
ENSMUSG00000041740.16_Rnf10	4617.27	-0.808555	0.18192	-4.44455	8.80744e-06	0.000208028
ENSMUSG00000019823.17_Mical1	523.015	-1.01895	0.229392	-4.44196	8.91452e-06	0.000209797
ENSMUSG00000027238.17_Frmd5	632.163	1.00497	0.226243	4.44198	8.91354e-06	0.000209797
ENSMUSG00000021871.19_RP23-243M12.7	262.693	-1.2739	0.286818	-4.44148	8.93441e-06	0.000209886
ENSMUSG00000030321.15_Efcab12	132.791	1.53609	0.346077	4.43859	9.05492e-06	0.000212335
ENSMUSG00000000131.15_Xpo6	2263.62	-0.80365	0.181126	-4.43697	9.12323e-06	0.000213552
ENSMUSG00000031169.13_Porcn	525.913	0.971742	0.219056	4.43604	9.16277e-06	0.000214094
ENSMUSG00000035078.6_Mtmr9	1964.13	-0.760081	0.171445	-4.43338	9.27663e-06	0.00021598
ENSMUSG00000039234.11_Sec24d	1845.35	-0.826588	0.186445	-4.43342	9.27507e-06	0.00021598
ENSMUSG00000028776.14_Tinagl1	543.328	-1.15313	0.260144	-4.43265	9.30817e-06	0.000216328
ENSMUSG00000063296.5_Tmem117	399.182	1.21737	0.274755	4.43074	9.39097e-06	0.000217864
ENSMUSG00000020869.8_Lrrc59	7223.71	-0.837287	0.188997	-4.43016	9.41623e-06	0.000218062
ENSMUSG00000048497.11_Mmgt2	823.766	0.863537	0.195073	4.42674	9.56698e-06	0.00022116
ENSMUSG00000087497.7_RP23-78H18.2	95.0435	1.79943	0.406649	4.42502	9.64349e-06	0.000222534
ENSMUSG00000023990.18_Tfeb	401.317	1.03939	0.235207	4.41903	9.91467e-06	0.000227985
ENSMUSG00000040699.13_Limd2	320.664	-1.31069	0.296588	-4.41922	9.90577e-06	0.000227985
ENSMUSG00000000708.14_Kat2b	2041.41	1.03786	0.235275	4.41127	1.02764e-05	0.000235887
ENSMUSG00000035109.14_Shc4	215.484	-1.3587	0.308522	-4.4039	1.06323e-05	0.000243627
ENSMUSG00000073591.4_Pcdhb22	358.437	1.57133	0.357379	4.39683	1.09843e-05	0.000251251
ENSMUSG00000042410.16_Agps	2084.35	-0.725389	0.165116	-4.39322	1.11685e-05	0.000255017
ENSMUSG00000036822.6_Topors	2234.04	-0.849593	0.19348	-4.39112	1.12768e-05	0.000257041
ENSMUSG00000040225.15_Prrc2c	6298.69	-0.67876	0.154603	-4.39034	1.13174e-05	0.000257514
ENSMUSG00000020577.17_Tspan13	371.116	1.09089	0.248522	4.38952	1.13599e-05	0.000258033
ENSMUSG00000020802.8_Ube2o	1118.37	-0.795618	0.181332	-4.38763	1.14592e-05	0.000259835
ENSMUSG00000046598.15_Bdh1	394.651	-1.26816	0.289169	-4.38552	1.15711e-05	0.000261916
ENSMUSG00000032487.8_Ptgs2	2624.31	-1.05557	0.240722	-4.38503	1.15972e-05	0.000262051
ENSMUSG00000036299.4_BC031181	2072.69	-0.740015	0.168845	-4.3828	1.17165e-05	0.000264291
ENSMUSG00000060402.7_Chst8	251.885	1.53431	0.350481	4.37774	1.19916e-05	0.000270027
ENSMUSG00000039070.5_Cpa4	226.817	-1.21749	0.278388	-4.37336	1.22348e-05	0.00027503
ENSMUSG00000029816.10_Gpnmb	677.077	-1.3621	0.311505	-4.37266	1.22741e-05	0.000275439
ENSMUSG00000007476.18_Lrrc8a	1633.74	-0.765734	0.175168	-4.37143	1.23433e-05	0.000275569
ENSMUSG00000025980.14_Hspd1	9061.03	-0.768813	0.175861	-4.37171	1.23278e-05	0.000275569
ENSMUSG00000039954.8_Stk32a	241.307	-1.19592	0.273563	-4.37164	1.23319e-05	0.000275569
ENSMUSG00000027575.19_Arfgap1	1183.48	-0.966474	0.221391	-4.36545	1.26859e-05	0.000282734
ENSMUSG00000043091.9_Tuba1c	4259.97	-0.889609	0.204028	-4.36023	1.29924e-05	0.000289069
ENSMUSG00000039903.17_Eva1c	247.199	-1.3227	0.303431	-4.35915	1.30569e-05	0.000290011
ENSMUSG00000025817.12_Nudt5	648.421	-1.07481	0.246782	-4.35531	1.32876e-05	0.000294633
ENSMUSG00000026924.17_Sec16a	2529.71	-0.777052	0.1786	-4.3508	1.3564e-05	0.00030025
ENSMUSG00000030093.7_Wnt7a	919.003	1.56829	0.360523	4.35005	1.36108e-05	0.000300777
ENSMUSG00000036466.17_Megf11	491.377	1.02698	0.236111	4.34957	1.36407e-05	0.000300926
ENSMUSG00000022892.11_App	17539.1	0.861207	0.198064	4.34812	1.3731e-05	0.000302407
ENSMUSG00000032035.15_Ets1	912.527	-0.82607	0.190018	-4.34733	1.37805e-05	0.000302474
ENSMUSG00000034216.12_Vps18	1362.02	-0.848481	0.195165	-4.3475	1.37696e-05	0.000302474
ENSMUSG00000027371.10_Fahd2a	365.398	1.12033	0.257763	4.34636	1.38414e-05	0.000303302
ENSMUSG00000032322.14_Pstpip1	494.054	0.949961	0.218612	4.34543	1.39006e-05	0.000304088
ENSMUSG00000001089.14_Luzp1	2185.32	0.724752	0.16683	4.34425	1.39753e-05	0.000305048
ENSMUSG00000024827.9_Gldc	2443.09	0.870353	0.200358	4.344	1.39913e-05	0.000305048
ENSMUSG00000033768.16_Nrxn2	3876.22	1.08216	0.249276	4.34122	1.41694e-05	0.0003079
ENSMUSG00000034040.16_Wbscr17	3278.58	0.833082	0.191889	4.34148	1.41524e-05	0.0003079
ENSMUSG00000034254.17_Agpat1	2617.75	-0.734921	0.169438	-4.33741	1.44171e-05	0.000312762
ENSMUSG00000041642.18_Kif21b	301.501	-1.38036	0.31829	-4.3368	1.44569e-05	0.000313105
ENSMUSG00000024164.15_C3	1973.19	0.81309	0.187551	4.33531	1.45558e-05	0.000314723
ENSMUSG00000061013.5_Mkx	1009.23	1.00652	0.232411	4.33078	1.48582e-05	0.00032073
ENSMUSG00000019731.13_Slc35e1	1983.55	-0.775058	0.179028	-4.32926	1.49608e-05	0.000321691
ENSMUSG00000026123.11_Plekhb2	3684.97	-0.729514	0.168505	-4.32932	1.49569e-05	0.000321691
ENSMUSG00000042210.17_Abhd14a	406.922	-1.11236	0.256952	-4.32903	1.49767e-05	0.000321691
ENSMUSG00000021094.10_Dhrs7	1459.14	0.912498	0.210829	4.32815	1.50368e-05	0.00032192
ENSMUSG00000022708.16_Zbtb20	24753.7	-0.770707	0.178057	-4.32843	1.50175e-05	0.00032192
ENSMUSG00000036943.9_Rab8b	1381.24	-0.842262	0.194682	-4.32634	1.51609e-05	0.000324045
ENSMUSG00000031434.15_Morc4	958.225	1.01804	0.235415	4.32447	1.529e-05	0.000326269
ENSMUSG00000059316.2_Slc27a4	1461.93	0.751342	0.173864	4.32144	1.55011e-05	0.000330234
ENSMUSG00000060981.7_Hist1h4h	182.39	1.38079	0.319587	4.32053	1.55653e-05	0.000331061
ENSMUSG00000029838.11_Ptn	2649.75	1.22936	0.284639	4.31901	1.56728e-05	0.000332805
ENSMUSG00000024486.5_Hbegf	28726.9	-0.682285	0.158197	-4.31287	1.61147e-05	0.000341632
ENSMUSG00000036990.13_Otud4	1886.81	-0.725825	0.168326	-4.31201	1.6178e-05	0.000342417
ENSMUSG00000079523.8_Tmsb10	2815.62	-0.717775	0.166508	-4.31077	1.6269e-05	0.000343785
ENSMUSG00000022965.8_Ifngr2	677.622	-0.909085	0.210921	-4.31008	1.63195e-05	0.000344294
ENSMUSG00000026335.16_Pam	6156.3	0.88801	0.206098	4.30868	1.64233e-05	0.000345924
ENSMUSG00000060743.12_H3f3a	8265.99	0.781004	0.181355	4.30649	1.65864e-05	0.000348795
ENSMUSG00000024160.16_Spsb3	673.428	-0.912419	0.2119	-4.30589	1.66315e-05	0.000349023
ENSMUSG00000049092.11_Gpr137c	440.403	0.976127	0.226709	4.30564	1.66507e-05	0.000349023
ENSMUSG00000025512.15_Chid1	1565.5	-0.798424	0.185534	-4.30338	1.68213e-05	0.000351492
ENSMUSG00000034855.13_Cxcl10	309.899	-1.44668	0.336175	-4.30336	1.68224e-05	0.000351492
ENSMUSG00000017754.13_Pltp	3496.1	0.965172	0.224328	4.30251	1.68872e-05	0.00035228
ENSMUSG00000072623.6_Zfp9	420.704	-1.10149	0.256074	-4.30144	1.6969e-05	0.000353422
ENSMUSG00000019066.13_Rab3d	132.308	-1.64295	0.382174	-4.29895	1.71606e-05	0.000356842
ENSMUSG00000039809.10_Gabbr2	142.934	1.999	0.465244	4.29667	1.7338e-05	0.000359956
ENSMUSG00000102748.1_Pcdhgb2	341.26	1.40969	0.32852	4.29104	1.7784e-05	0.000368629
ENSMUSG00000026238.14_Ptma	11207.4	-0.648497	0.151155	-4.29029	1.78437e-05	0.000369281
ENSMUSG00000049493.13_Pls1	398.5	1.20025	0.280304	4.28195	1.85261e-05	0.000382794
ENSMUSG00000024639.5_Gnaq	5143.28	0.694296	0.16226	4.27891	1.87811e-05	0.00038745
ENSMUSG00000047230.6_Cldn2	42.0031	2.7497	0.643292	4.27442	1.91636e-05	0.000394715
ENSMUSG00000032925.16_Itgbl1	230.957	1.35437	0.317241	4.26922	1.96154e-05	0.000402749
ENSMUSG00000051223.14_Bzw1	6821.77	-0.666542	0.156127	-4.26925	1.96136e-05	0.000402749
ENSMUSG00000003644.17_Rps6ka1	283.975	-1.25756	0.294719	-4.26698	1.9814e-05	0.000406187
ENSMUSG00000032058.14_Ppp2r1b	1636.57	-0.780865	0.183086	-4.26502	1.99885e-05	0.000408514
ENSMUSG00000055491.13_Pprc1	1840.44	-0.825384	0.193525	-4.265	1.99902e-05	0.000408514
ENSMUSG00000022454.17_Nell2	197.17	1.46053	0.342517	4.26412	2.00692e-05	0.000409487
ENSMUSG00000039385.5_Cdh6	1049.03	1.10308	0.258729	4.26346	2.01285e-05	0.000410055
ENSMUSG00000035285.6_Nat14	636.409	1.05907	0.248835	4.2561	2.08028e-05	0.000423131
ENSMUSG00000054477.15_Kcnn2	35.5517	2.95808	0.695584	4.25266	2.11249e-05	0.000429014
ENSMUSG00000044864.16_Ankrd50	5696.42	-0.688776	0.162022	-4.25113	2.1269e-05	0.000431269
ENSMUSG00000034751.16_Mast4	401.014	-1.27356	0.299979	-4.24551	2.18099e-05	0.000441549
ENSMUSG00000031778.13_Cx3cl1	4789.26	0.70981	0.167205	4.24514	2.18453e-05	0.00044158
ENSMUSG00000038121.6_Fam210a	1875.61	-0.755931	0.178523	-4.23436	2.29202e-05	0.00046259
ENSMUSG00000040037.13_Negr1	783.182	1.24915	0.295034	4.23393	2.29643e-05	0.000462764
ENSMUSG00000020689.4_Itgb3	115.941	-1.84572	0.436223	-4.23113	2.32515e-05	0.000467829
ENSMUSG00000044252.17_Osbpl1a	2998.2	0.820425	0.193932	4.23048	2.33198e-05	0.000468479
ENSMUSG00000058799.16_Nap1l1	6560.14	-0.78	0.184449	-4.22881	2.34926e-05	0.000471225
ENSMUSG00000075020.6_RP23-201G13.1	33.7066	3.13712	0.742437	4.22543	2.38482e-05	0.000477623
ENSMUSG00000021470.18_Ercc6l2	722.243	-0.881343	0.208617	-4.2247	2.39264e-05	0.000478454
ENSMUSG00000042807.15_Hecw2	158.471	1.86678	0.44233	4.22034	2.43933e-05	0.0004863
ENSMUSG00000059857.15_Ntng1	115.198	1.55943	0.369485	4.22056	2.437e-05	0.0004863
ENSMUSG00000013367.5_Iglon5	1014.36	1.09442	0.259351	4.21983	2.44485e-05	0.000486655
ENSMUSG00000069539.11_Scyl2	1266.86	-0.752705	0.178637	-4.2136	2.51333e-05	0.000499525
ENSMUSG00000051048.17_P4ha3	2115.99	0.960977	0.228137	4.21228	2.52807e-05	0.000501689
ENSMUSG00000028833.13_Ncdn	3085.57	0.679386	0.161306	4.21178	2.5337e-05	0.000502042
ENSMUSG00000049396.6_Gemin4	736.524	-0.978367	0.232398	-4.20987	2.55519e-05	0.000505531
ENSMUSG00000019558.14_Slc6a8	6640.82	-0.724982	0.172269	-4.20843	2.57147e-05	0.000507982
ENSMUSG00000031451.6_Gas6	4411.27	0.981336	0.233339	4.20562	2.60372e-05	0.000513575
ENSMUSG00000018820.13_Zfyve27	1272.05	0.755511	0.17974	4.20335	2.62989e-05	0.000517953
ENSMUSG00000006476.19_Nsmf	2132.1	0.759514	0.180748	4.20206	2.645e-05	0.000520144
ENSMUSG00000028923.14_Necap2	1895.08	-0.757521	0.180451	-4.19794	2.69352e-05	0.000528888
ENSMUSG00000026571.12_Dcaf6	1249.14	0.855538	0.204012	4.19357	2.74593e-05	0.000538368
ENSMUSG00000019943.10_Atp2b1	3503.44	0.777486	0.185435	4.19276	2.75576e-05	0.000539234
ENSMUSG00000038712.16_Fam63a	1002.62	-0.806201	0.192295	-4.19253	2.75862e-05	0.000539234
ENSMUSG00000042747.12_Krtcap2	1423.42	-0.905631	0.216112	-4.19055	2.78274e-05	0.000543135
ENSMUSG00000038587.9_Akap12	15001	-0.676887	0.161589	-4.18894	2.80258e-05	0.000546188
ENSMUSG00000028980.14_H6pd	314.483	-1.04721	0.250389	-4.18232	2.88547e-05	0.000561504
ENSMUSG00000028703.14_Lrrc41	3225.17	-0.804468	0.192421	-4.18078	2.90512e-05	0.000564485
ENSMUSG00000040606.13_Kazn	1988.57	0.880571	0.210796	4.17736	2.94908e-05	0.000571325
ENSMUSG00000057561.9_Eif1a	1763.51	-0.873542	0.209107	-4.17749	2.94742e-05	0.000571325
ENSMUSG00000027832.5_Ptx3	2401.94	-1.17564	0.281478	-4.17667	2.95811e-05	0.000572223
ENSMUSG00000027999.15_Pla2g12a	585.675	-0.89665	0.214726	-4.17578	2.9697e-05	0.000573613
ENSMUSG00000115317.1_RP23-310D3.2	90.8014	2.00741	0.480945	4.17389	2.9944e-05	0.000577529
ENSMUSG00000025140.15_Pycr1	177.703	-1.47076	0.352733	-4.16962	3.05104e-05	0.000587584
ENSMUSG00000028599.10_Tnfrsf1b	353.791	-1.25665	0.301494	-4.16809	3.07156e-05	0.000590664
ENSMUSG00000033208.7_S100b	144.964	-1.44252	0.346399	-4.16433	3.12264e-05	0.000599602
ENSMUSG00000037016.11_Frem2	232.395	1.49811	0.360234	4.15873	3.20023e-05	0.000613596
ENSMUSG00000030513.14_Pcsk6	7609.73	0.677487	0.163002	4.15632	3.23421e-05	0.000619201
ENSMUSG00000034936.2_Arl4d	107.861	-1.8202	0.437996	-4.15575	3.24219e-05	0.000619472
ENSMUSG00000035105.5_Egln3	1155.67	1.07442	0.258552	4.15555	3.24513e-05	0.000619472
ENSMUSG00000068335.6_Dok1	2449.44	-1.20384	0.289863	-4.15315	3.27925e-05	0.000625071
ENSMUSG00000030074.9_Gxylt2	447.102	1.31944	0.317922	4.1502	3.32192e-05	0.00063228
ENSMUSG00000100691.1_RP23-410L16.1	272.155	1.1158	0.269089	4.14657	3.37495e-05	0.000641437
ENSMUSG00000037712.16_Fermt2	5853.07	-0.749154	0.180721	-4.14536	3.39278e-05	0.000643887
ENSMUSG00000038034.15_Igsf8	5845.09	0.742096	0.179158	4.14214	3.44079e-05	0.00065205
ENSMUSG00000030790.15_Adm	344.212	-1.42077	0.343153	-4.14032	3.46816e-05	0.000656282
ENSMUSG00000006205.13_Htra1	4590.25	0.903312	0.218299	4.13796	3.50401e-05	0.000662105
ENSMUSG00000037826.5_Ppm1k	425.755	1.27673	0.30864	4.13663	3.52444e-05	0.000664042
ENSMUSG00000056076.13_Eif3b	5973.7	-0.724542	0.175146	-4.13679	3.52194e-05	0.000664042
ENSMUSG00000001018.15_Snapin	1831.37	-0.746344	0.180697	-4.13037	3.62187e-05	0.000681413
ENSMUSG00000029833.17_Trim24	817.768	0.799284	0.19354	4.12982	3.63043e-05	0.000682039
ENSMUSG00000029761.16_Cald1	25433.1	-0.693126	0.167882	-4.12864	3.64911e-05	0.000683579
ENSMUSG00000045817.8_Zfp36l2	4018.32	-0.764973	0.18528	-4.12874	3.64751e-05	0.000683579
ENSMUSG00000023236.7_Scg5	628.165	1.41532	0.342973	4.12662	3.68138e-05	0.000687951
ENSMUSG00000051022.7_Hs3st1	1071.22	0.89518	0.216934	4.12652	3.683e-05	0.000687951
ENSMUSG00000001270.9_Ckb	67371.9	0.82223	0.199577	4.11985	3.79111e-05	0.000707132
ENSMUSG00000078851.4_Hist3h2a	819.205	0.833461	0.202544	4.11496	3.87249e-05	0.000721279
ENSMUSG00000035572.16_Dcaf10	980.091	-0.867422	0.210833	-4.11426	3.88422e-05	0.000722432
ENSMUSG00000020523.14_Fam114a2	648.908	-0.905635	0.220191	-4.11296	3.9062e-05	0.000725485
ENSMUSG00000022376.8_Adcy8	926.149	0.895679	0.2182	4.10485	4.04574e-05	0.000750332
ENSMUSG00000025477.14_Inpp5a	1589.22	0.754662	0.183864	4.10446	4.05253e-05	0.000750524
ENSMUSG00000027669.14_Gnb4	177.884	-1.34934	0.328888	-4.10274	4.08281e-05	0.00075506
ENSMUSG00000037962.7_Fam101a	289.161	1.05949	0.258261	4.10241	4.08862e-05	0.000755062
ENSMUSG00000040785.19_Ttc3	7671.95	0.718332	0.175156	4.1011	4.1119e-05	0.000758288
ENSMUSG00000037370.13_Enpp1	164.273	-1.51636	0.369929	-4.09906	4.14834e-05	0.000763927
ENSMUSG00000020092.9_Pald1	340.183	-1.00476	0.245548	-4.0919	4.27852e-05	0.000782664
ENSMUSG00000022698.17_Naa50	4736.7	-0.789518	0.19291	-4.09267	4.26437e-05	0.000782664
ENSMUSG00000048787.13_Dcun1d3	661.049	-0.872298	0.21317	-4.09203	4.27619e-05	0.000782664
ENSMUSG00000049504.12_Proser1	675.551	-0.815885	0.199394	-4.09181	4.2801e-05	0.000782664
ENSMUSG00000071078.6_Nr2c2ap	875.79	-0.861843	0.210569	-4.09292	4.25967e-05	0.000782664
ENSMUSG00000027674.16_Pex5l	125.106	1.66852	0.407889	4.09062	4.30219e-05	0.000785602
ENSMUSG00000018565.17_Elp5	1213.62	-0.834774	0.204304	-4.08594	4.38995e-05	0.000800506
ENSMUSG00000072501.5_Phf20l1	1660.36	0.775756	0.189888	4.08534	4.40122e-05	0.00080144
ENSMUSG00000001946.14_Esam	37.4855	-2.75887	0.675595	-4.08362	4.43396e-05	0.000806275
ENSMUSG00000039648.14_Ccbl1	140.844	1.45576	0.357069	4.07698	4.56238e-05	0.000828472
ENSMUSG00000010054.4_Tusc2	948.462	-0.75883	0.186142	-4.07661	4.56965e-05	0.000828639
ENSMUSG00000022540.16_Rogdi	502.092	0.880787	0.216161	4.07468	4.6077e-05	0.000834378
ENSMUSG00000031328.15_Flna	52088.6	-0.655134	0.160832	-4.07341	4.63295e-05	0.000837058
ENSMUSG00000087408.10_Cers1	723.228	0.911956	0.223887	4.07329	4.63534e-05	0.000837058
ENSMUSG00000110080.1_RP23-4P23.1	168.883	2.23181	0.547984	4.07277	4.64575e-05	0.000837777
ENSMUSG00000028496.17_Mllt3	1430.42	-1.00351	0.24666	-4.0684	4.73365e-05	0.00085245
ENSMUSG00000032101.6_Ddx25	158.498	-1.37987	0.339417	-4.06541	4.7949e-05	0.000862289
ENSMUSG00000032006.15_Pdgfd	484.161	1.09494	0.269421	4.06404	4.82314e-05	0.000866173
ENSMUSG00000001473.6_Tubb6	6433.7	-0.734599	0.180785	-4.06337	4.83683e-05	0.000867435
ENSMUSG00000064115.13_Cadm2	1740.84	0.925825	0.227888	4.06262	4.85241e-05	0.000869035
ENSMUSG00000038332.13_Sesn1	1419.82	0.898014	0.221077	4.06199	4.8656e-05	0.000870201
ENSMUSG00000039637.15_Coro7	411.118	-1.05397	0.259737	-4.05784	4.95283e-05	0.00088459
ENSMUSG00000034243.17_Golgb1	3500.92	-0.732151	0.180513	-4.05594	4.99336e-05	0.000890608
ENSMUSG00000024529.13_Lox	2712.89	-0.991824	0.244811	-4.05139	5.09132e-05	0.000906839
ENSMUSG00000035513.19_Ntng2	473.92	1.01263	0.250078	4.04924	5.13845e-05	0.000913985
ENSMUSG00000028788.14_Ptp4a2	7557.52	-0.675961	0.167013	-4.04736	5.17987e-05	0.000920097
ENSMUSG00000026821.15_Ralgds	1180.07	0.877743	0.216951	4.04581	5.21424e-05	0.000924258
ENSMUSG00000056091.12_St3gal5	1169.05	0.765237	0.18915	4.04567	5.21747e-05	0.000924258
ENSMUSG00000031563.8_Wwc2	6188.81	0.65138	0.161085	4.04369	5.26156e-05	0.000930803
ENSMUSG00000019864.14_Rtn4ip1	424.003	-0.933602	0.230959	-4.04228	5.29345e-05	0.000935176
ENSMUSG00000026223.15_Itm2c	9518.88	0.891586	0.22065	4.04073	5.3284e-05	0.000940077
ENSMUSG00000006219.12_Fblim1	242.062	-1.1747	0.290915	-4.03794	5.39216e-05	0.00095004
ENSMUSG00000025068.7_Gsto1	703.391	-1.08616	0.269209	-4.03464	5.46861e-05	0.000960912
ENSMUSG00000044576.6_Gareml	753.552	0.856878	0.212367	4.03489	5.46282e-05	0.000960912
ENSMUSG00000004105.8_Angptl2	1849.84	0.993676	0.246325	4.03401	5.48341e-05	0.000962216
ENSMUSG00000030888.14_Rrp8	1216.12	-0.862712	0.213955	-4.03222	5.52525e-05	0.000968256
ENSMUSG00000009731.4_Kcnd1	233.384	-1.14204	0.283353	-4.03045	5.5671e-05	0.000974279
ENSMUSG00000026842.16_Abl1	2795.96	-0.656432	0.162977	-4.02775	5.6313e-05	0.000984195
ENSMUSG00000012519.14_Mlkl	86.071	-1.74312	0.43295	-4.02615	5.66971e-05	0.00098958
ENSMUSG00000053838.14_Nudcd3	1949.83	-0.714397	0.177491	-4.02498	5.69792e-05	0.000993175
ENSMUSG00000031875.7_Cmtm3	970.069	-1.14329	0.284111	-4.02409	5.71966e-05	0.000995634
ENSMUSG00000032215.15_Rsl24d1	1218.6	-0.86067	0.213944	-4.02287	5.74929e-05	0.00099918
ENSMUSG00000094410.7_RP24-200D3.4	1323.46	0.903825	0.224685	4.02262	5.75536e-05	0.00099918
ENSMUSG00000045954.7_Sdpr	393.795	-1.23164	0.306273	-4.0214	5.78537e-05	0.00100305
ENSMUSG00000064215.13_Ifi27	2768.98	0.73705	0.183319	4.02059	5.80527e-05	0.00100517
ENSMUSG00000029594.12_Rbm19	785.296	-0.962767	0.23956	-4.01889	5.84724e-05	0.00101109
ENSMUSG00000024292.14_Cyp4f14	254.356	1.71264	0.426187	4.01853	5.85631e-05	0.00101132
ENSMUSG00000018286.6_Psmb6	2735.91	-0.671004	0.167084	-4.01597	5.9201e-05	0.00101939
ENSMUSG00000021670.14_Hmgcr	4907.96	0.886666	0.220799	4.01572	5.92648e-05	0.00101939
ENSMUSG00000027276.7_Jag1	1276.59	-1.19929	0.298611	-4.01623	5.91356e-05	0.00101939
ENSMUSG00000021646.9_Mccc2	682.487	0.857968	0.213706	4.01472	5.95169e-05	0.00102237
ENSMUSG00000025791.18_Pgm2	1694.86	-0.757454	0.188812	-4.01169	6.02852e-05	0.00103421
ENSMUSG00000028437.14_Ubap1	1473.3	-0.69278	0.172751	-4.01028	6.06456e-05	0.00103902
ENSMUSG00000028542.17_Slc6a9	456.916	-1.12371	0.280463	-4.00663	6.15904e-05	0.00105383
ENSMUSG00000019338.13_Zfp687	1537.9	-0.713514	0.178116	-4.00589	6.17849e-05	0.00105577
ENSMUSG00000097715.2_Gpr137b-ps	463.19	-0.908737	0.227104	-4.00141	6.29674e-05	0.00107457
ENSMUSG00000020331.9_Hcn2	329.558	1.01107	0.252852	3.99868	6.36978e-05	0.00108137
ENSMUSG00000022995.16_Enah	5345.35	-0.637118	0.159323	-3.99892	6.36324e-05	0.00108137
ENSMUSG00000025241.16_Fyco1	1571.71	-0.96366	0.240989	-3.99877	6.36733e-05	0.00108137
ENSMUSG00000041797.7_Abca9	175.816	1.49537	0.373953	3.99881	6.36606e-05	0.00108137
ENSMUSG00000021704.8_Mtx3	926.653	0.774184	0.193769	3.99539	6.45879e-05	0.00109505
ENSMUSG00000048285.9_Frmd6	1772.99	0.706989	0.176975	3.99487	6.47309e-05	0.00109605
ENSMUSG00000033998.9_Kcnk1	759.281	0.945419	0.236772	3.99295	6.52565e-05	0.00110209
ENSMUSG00000090862.3_Rps13	4028.68	-0.795391	0.199186	-3.9932	6.51886e-05	0.00110209
ENSMUSG00000036281.13_Snapc4	442.682	-1.04145	0.260861	-3.99237	6.54165e-05	0.0011024
ENSMUSG00000066148.3_Prpf4	697.201	-0.90629	0.227011	-3.99227	6.5444e-05	0.0011024
ENSMUSG00000029103.16_Lrpap1	4471.03	0.766442	0.192133	3.98911	6.63208e-05	0.00111573
ENSMUSG00000033669.8_Zfp7	120.098	-1.57493	0.395326	-3.98387	6.78007e-05	0.00113916
ENSMUSG00000035441.14_Myo1d	488.756	0.861426	0.21625	3.98347	6.79173e-05	0.00113965
ENSMUSG00000035891.16_Cerk	738.543	1.08198	0.271696	3.98233	6.82442e-05	0.00114366
ENSMUSG00000063410.8_Stk24	1021.81	-0.778475	0.195512	-3.98173	6.84151e-05	0.00114505
ENSMUSG00000039910.10_Cited2	5213.14	-1.07262	0.269557	-3.9792	6.91485e-05	0.00115334
ENSMUSG00000069270.6_Hist1h2ac	142.609	1.67402	0.420704	3.9791	6.91758e-05	0.00115334
ENSMUSG00000075033.4_Nxpe3	212.747	1.18233	0.297093	3.97967	6.90123e-05	0.00115334
ENSMUSG00000027300.9_Ubox5	357.189	-1.01176	0.254383	-3.97733	6.96929e-05	0.00116048
ENSMUSG00000020747.17_Tmem94	1755.61	0.968315	0.243514	3.97642	6.99595e-05	0.00116343
ENSMUSG00000009772.15_Nuak2	3069.53	-0.643817	0.161979	-3.9747	7.04693e-05	0.00117042
ENSMUSG00000030806.6_Stx1b	930.038	0.879935	0.221501	3.97259	7.10948e-05	0.00117931
ENSMUSG00000004931.11_Apba3	569.384	-0.935608	0.235578	-3.97155	7.14064e-05	0.00117997
ENSMUSG00000025104.13_Hdgfrp3	1374.55	-0.780194	0.19644	-3.97167	7.13707e-05	0.00117997
ENSMUSG00000038217.13_Tlcd2	82.1891	-1.77963	0.448077	-3.97171	7.13572e-05	0.00117997
ENSMUSG00000029729.12_Zkscan1	1672.81	-0.699583	0.176198	-3.97043	7.17426e-05	0.00118402
ENSMUSG00000018648.15_Dusp14	757.085	0.936218	0.235844	3.96965	7.19771e-05	0.00118639
ENSMUSG00000026547.15_Tagln2	9372.13	-0.626771	0.157988	-3.9672	7.27209e-05	0.00119714
ENSMUSG00000027193.12_Api5	4281.48	-0.622157	0.156889	-3.96559	7.32151e-05	0.00120376
ENSMUSG00000030075.10_Cntn3	49.8869	2.35894	0.595298	3.96262	7.41323e-05	0.0012173
ENSMUSG00000006567.11_Atp7b	134.933	1.64241	0.415111	3.95655	7.60403e-05	0.00124706
ENSMUSG00000052609.9_Plekhg3	890.439	-0.803196	0.203062	-3.95543	7.63982e-05	0.00125136
ENSMUSG00000011589.8_Fsd1	467.491	-0.889933	0.225203	-3.95169	7.76014e-05	0.00126947
ENSMUSG00000060279.14_Ap2a1	5130.47	0.662027	0.167637	3.94917	7.84217e-05	0.00128128
ENSMUSG00000038773.11_Kdm3b	1800.88	-0.667639	0.1691	-3.94819	7.87433e-05	0.00128373
ENSMUSG00000042115.4_Klhdc8a	5403.33	-0.723485	0.183248	-3.94812	7.87688e-05	0.00128373
ENSMUSG00000020773.11_Trim47	675.015	-1.23071	0.311938	-3.94538	7.96745e-05	0.00129687
ENSMUSG00000047414.6_Flrt2	1219.6	-0.86046	0.21815	-3.94436	8.00147e-05	0.00129993
ENSMUSG00000049225.14_Pdp1	4737.81	0.743474	0.188497	3.94422	8.00618e-05	0.00129993
ENSMUSG00000028832.11_Stmn1	2070.86	0.704203	0.178643	3.94195	8.08225e-05	0.00131065
ENSMUSG00000025173.13_Wdr45b	1994.58	-0.726651	0.184377	-3.94112	8.11016e-05	0.00131354
ENSMUSG00000023034.7_Nr4a1	311.567	-1.16505	0.295649	-3.94065	8.126e-05	0.00131384
ENSMUSG00000027552.14_E2f5	592.164	-0.887463	0.225217	-3.94047	8.13215e-05	0.00131384
ENSMUSG00000021367.8_Edn1	157.493	-1.68554	0.427849	-3.93956	8.1631e-05	0.00131656
ENSMUSG00000041698.11_Slco1a1	40.1921	2.52088	0.639916	3.93938	8.16916e-05	0.00131656
ENSMUSG00000030905.5_Crym	277.939	-1.16572	0.296025	-3.93792	8.21918e-05	0.00132206
ENSMUSG00000036718.17_Micall2	854.911	-1.06659	0.27086	-3.93779	8.22361e-05	0.00132206
ENSMUSG00000027293.13_Ehd4	785.715	-0.761177	0.193316	-3.93747	8.23456e-05	0.00132219
ENSMUSG00000018209.15_Stk4	985.289	0.748528	0.190403	3.93128	8.44943e-05	0.00135503
ENSMUSG00000026315.13_Serpinb8	228.913	1.14294	0.290907	3.92888	8.53412e-05	0.00136693
ENSMUSG00000014329.14_Bicc1	1567.07	0.936018	0.238505	3.92452	8.69032e-05	0.00138779
ENSMUSG00000036218.16_Pdzrn4	40.3725	2.34789	0.598333	3.92406	8.70695e-05	0.00138779
ENSMUSG00000038349.10_Plcl1	1531.7	0.782425	0.199371	3.92447	8.69212e-05	0.00138779
ENSMUSG00000052040.10_Klf13	2053.94	0.861216	0.219464	3.92418	8.70266e-05	0.00138779
ENSMUSG00000016757.11_Ttll12	2044.49	-0.698073	0.178057	-3.92049	8.83673e-05	0.00140676
ENSMUSG00000040990.17_Sh3kbp1	497.383	-1.05782	0.269879	-3.9196	8.86965e-05	0.00141027
ENSMUSG00000052911.9_Lamb2	7811.02	0.89068	0.227266	3.91911	8.88758e-05	0.0014114
ENSMUSG00000033222.16_Ttf2	623.024	-0.884644	0.22583	-3.9173	8.9545e-05	0.00141965
ENSMUSG00000103472.1_Pcdhga7	712.575	1.06111	0.270891	3.91712	8.96131e-05	0.00141965
ENSMUSG00000025959.13_Klf7	2243.73	-0.75349	0.192493	-3.91437	9.06401e-05	0.00143418
ENSMUSG00000074405.8_Zfp865	1079.29	-0.787308	0.201233	-3.91242	9.13745e-05	0.00144405
ENSMUSG00000014776.7_Nol3	162.624	-1.3332	0.340793	-3.91205	9.15146e-05	0.00144451
ENSMUSG00000022261.6_Sdc2	8459.2	0.626833	0.160331	3.90962	9.24426e-05	0.0014574
ENSMUSG00000028134.11_Ptbp2	1741.2	0.965841	0.247191	3.90727	9.33437e-05	0.00146982
ENSMUSG00000047459.14_Dynlrb1	3128.58	0.647553	0.165838	3.90474	9.43268e-05	0.00148351
ENSMUSG00000022401.12_Xpnpep3	486.62	-0.848143	0.217247	-3.90404	9.45991e-05	0.001486
ENSMUSG00000009566.12_Fpgs	720.921	-0.838032	0.214774	-3.90192	9.54318e-05	0.00149728
ENSMUSG00000044786.6_Zfp36	568.685	-0.826691	0.211906	-3.90122	9.57083e-05	0.00149981
ENSMUSG00000036819.14_Jmjd4	478.711	-0.869196	0.222861	-3.90018	9.6122e-05	0.00150449
ENSMUSG00000026655.15_Fam107b	4597.28	0.62357	0.159966	3.89814	9.6935e-05	0.00151539
ENSMUSG00000024403.16_Atp6v1g2	160.726	1.29493	0.332277	3.89715	9.7332e-05	0.00151924
ENSMUSG00000034858.16_Fam214a	530.968	0.983705	0.25243	3.89694	9.74138e-05	0.00151924
ENSMUSG00000027860.15_Vangl1	620.09	-0.918781	0.235809	-3.89629	9.7676e-05	0.0015215
ENSMUSG00000022108.8_Itm2b	13627.9	0.687548	0.176515	3.89512	9.81501e-05	0.00152707
ENSMUSG00000022682.8_Rrn3	2410.5	-0.807077	0.207278	-3.89369	9.87299e-05	0.00153426
ENSMUSG00000078485.3_Plekhn1	483.23	-0.847153	0.217645	-3.89236	9.92721e-05	0.00154084
ENSMUSG00000021728.8_Emb	567.123	0.819258	0.210494	3.89207	9.93931e-05	0.00154089
ENSMUSG00000032403.8_RP23-284J4.2	202.231	1.15976	0.29802	3.89154	9.96092e-05	0.0015424
ENSMUSG00000026696.15_Vamp4	1769.58	0.791408	0.203494	3.88909	0.000100619	0.00155619
ENSMUSG00000055717.13_Slain1	2177.51	-0.811425	0.20868	-3.88836	0.000100923	0.00155905
ENSMUSG00000031375.17_Bgn	8103.86	-0.800257	0.206114	-3.8826	0.000103346	0.00159459
ENSMUSG00000024743.15_Syt7	62.1195	2.05651	0.529944	3.88061	0.000104193	0.00160386
ENSMUSG00000035547.14_Capn5	856.506	-0.857305	0.220912	-3.88076	0.000104131	0.00160386
ENSMUSG00000089832.8_Shkbp1	236.419	-1.14141	0.29431	-3.87825	0.000105208	0.00161758
ENSMUSG00000026730.12_Pter	1706.64	0.658666	0.169861	3.87768	0.000105459	0.00161953
ENSMUSG00000032846.10_Zswim6	933.635	-0.811906	0.209402	-3.87726	0.000105641	0.00162041
ENSMUSG00000029765.12_Plxna4	713.322	-1.06498	0.27477	-3.87588	0.000106238	0.00162765
ENSMUSG00000027859.10_Ngf	741.127	-1.12162	0.289467	-3.87479	0.000106716	0.00163305
ENSMUSG00000037818.16_RP23-200C3.1	161.569	1.25377	0.32365	3.87385	0.000107129	0.00163713
ENSMUSG00000052837.6_Junb	1411.36	-0.737296	0.190338	-3.87361	0.000107233	0.00163713
ENSMUSG00000013846.10_St3gal1	953.643	0.811936	0.209765	3.8707	0.000108522	0.00165487
ENSMUSG00000069670.8_Nkain2	239.488	1.09002	0.281648	3.87015	0.000108768	0.00165668
ENSMUSG00000036854.14_Hspb6	1680.23	-0.768367	0.198571	-3.86947	0.000109071	0.00165935
ENSMUSG00000020495.13_Smg8	889.088	-0.760119	0.196547	-3.86736	0.000110018	0.00167182
ENSMUSG00000034459.8_Ifit1	694.581	-0.891163	0.230595	-3.86462	0.000111261	0.00168873
ENSMUSG00000057103.10_Cml1	372.799	1.1743	0.304078	3.86185	0.000112531	0.00170603
ENSMUSG00000004665.10_Cnn2	13277.1	-0.770012	0.199488	-3.85995	0.00011341	0.00171338
ENSMUSG00000038576.15_Susd4	121.046	1.54976	0.401453	3.86038	0.000113209	0.00171338
ENSMUSG00000040563.13_Plppr2	833.74	0.735061	0.19043	3.86001	0.000113384	0.00171338
ENSMUSG00000048706.3_Lurap1l	916.279	-0.844497	0.218994	-3.85626	0.000115135	0.00173743
ENSMUSG00000004319.15_Clcn3	5082.11	0.80406	0.208551	3.85547	0.000115509	0.00174104
ENSMUSG00000034674.18_Tdg	1116.27	0.798513	0.207207	3.85369	0.00011635	0.0017517
ENSMUSG00000001334.9_Fndc5	376.771	1.23509	0.320852	3.84942	0.0001184	0.00177641
ENSMUSG00000014850.15_Msh3	352.063	1.0572	0.274625	3.8496	0.00011831	0.00177641
ENSMUSG00000027223.15_Mapk8ip1	3427.94	0.903313	0.234658	3.84949	0.000118364	0.00177641
ENSMUSG00000024222.16_Fkbp5	533.986	-0.851331	0.221237	-3.84805	0.00011906	0.00178161
ENSMUSG00000030930.14_Chst15	345.025	-0.950901	0.247143	-3.84757	0.000119293	0.00178161
ENSMUSG00000041241.12_Mul1	1138.87	-0.701969	0.182437	-3.84772	0.00011922	0.00178161
ENSMUSG00000102697.1_Pcdhac2	576.36	0.909223	0.23629	3.84791	0.000119131	0.00178161
ENSMUSG00000020099.8_Unc5b	1638.88	-0.769846	0.200243	-3.84456	0.000120771	0.00180162
ENSMUSG00000026748.13_Plxdc2	4459.31	0.662004	0.17231	3.84194	0.000122064	0.00181883
ENSMUSG00000009630.10_Ppp2cb	2843.18	0.620034	0.161466	3.84003	0.000123018	0.00182473
ENSMUSG00000023050.9_Map3k12	812.393	0.740095	0.192732	3.84003	0.00012302	0.00182473
ENSMUSG00000032549.7_Rab6b	1007.32	-0.742873	0.193445	-3.84024	0.000122915	0.00182473
ENSMUSG00000103677.1_Pcdhga4	269.349	1.15685	0.301248	3.84019	0.000122941	0.00182473
ENSMUSG00000026798.10_Coq4	279.316	-1.2348	0.321683	-3.83858	0.000123749	0.00183346
ENSMUSG00000062661.6_Ncs1	1896.13	-0.697556	0.18177	-3.83758	0.000124251	0.0018388
ENSMUSG00000045962.16_Wnk1	14584.5	-0.614161	0.160157	-3.83475	0.000125693	0.00185803
ENSMUSG00000046572.10_Zfp518b	890.766	-0.763696	0.199178	-3.83424	0.000125953	0.00185977
ENSMUSG00000024816.12_Frmd8	3589.16	-0.674835	0.176119	-3.8317	0.000127259	0.00187692
ENSMUSG00000021701.8_Plk2	2270.98	-0.984434	0.256999	-3.8305	0.000127885	0.0018819
ENSMUSG00000028973.18_Abcb8	1173.15	0.744169	0.194263	3.83073	0.000127763	0.0018819
ENSMUSG00000030796.17_Tead2	456.632	-0.921716	0.240713	-3.8291	0.000128612	0.00189047
ENSMUSG00000001349.5_Cnn1	9395.97	-0.905257	0.236509	-3.82758	0.00012941	0.00190006
ENSMUSG00000030541.16_Idh2	3756.24	1.04493	0.273125	3.82584	0.00013033	0.0019114
ENSMUSG00000021091.8_Serpina3n	1551.01	-0.775883	0.202903	-3.82392	0.000131346	0.00192415
ENSMUSG00000032369.13_Plscr1	344.981	-0.972685	0.254397	-3.8235	0.000131572	0.00192529
ENSMUSG00000040717.6_Il17rd	111.177	-1.48773	0.389475	-3.81983	0.000133545	0.00195197
ENSMUSG00000049323.8_Smcr8	1675.99	-0.679495	0.177952	-3.81842	0.000134309	0.00196094
ENSMUSG00000005716.16_Pvalb	49.4244	2.37551	0.622377	3.81683	0.000135175	0.00196917
ENSMUSG00000058385.8_Hist1h2bg	65.2751	1.98625	0.520357	3.81709	0.000135035	0.00196917
ENSMUSG00000041189.9_Chrnb1	187.669	1.14002	0.298741	3.81609	0.000135585	0.00197294
ENSMUSG00000020646.17_Mboat2	1970.18	0.77906	0.204211	3.81497	0.000136197	0.00197964
ENSMUSG00000039738.16_Slx4	656.969	-0.780052	0.204512	-3.81421	0.000136621	0.00198358
ENSMUSG00000031996.17_Aplp2	9575.59	0.897457	0.235493	3.81098	0.00013842	0.00200747
ENSMUSG00000002233.13_Rhoc	5076.68	-0.705677	0.185235	-3.80962	0.00013918	0.00201625
ENSMUSG00000029270.10_Fam69a	239.443	1.05838	0.277955	3.80773	0.000140251	0.00202951
ENSMUSG00000039361.11_Picalm	8576.21	-0.607438	0.159574	-3.80663	0.000140874	0.00203627
ENSMUSG00000039239.14_Tgfb2	983.448	0.818457	0.215073	3.80549	0.000141523	0.00204338
ENSMUSG00000034656.17_Cacna1a	1314.21	0.726864	0.191142	3.80275	0.0001431	0.00206387
ENSMUSG00000002365.10_Snx9	1972.43	-0.644349	0.169474	-3.80205	0.000143505	0.00206742
ENSMUSG00000001445.10_Mrpl10	1605.51	-0.722114	0.189943	-3.80174	0.000143683	0.0020677
ENSMUSG00000038718.15_Pbx3	628.362	0.779392	0.20517	3.79877	0.000145418	0.00209037
ENSMUSG00000026495.8_Efcab2	425.392	0.897182	0.236381	3.7955	0.000147349	0.00211578
ENSMUSG00000029512.11_Ulk1	1171.23	0.734056	0.193419	3.79515	0.000147554	0.0021164
ENSMUSG00000038248.8_Sobp	624.951	0.833876	0.219776	3.79421	0.000148114	0.00212209
ENSMUSG00000066880.15_Zfp617	736.77	-0.87887	0.231808	-3.79138	0.000149815	0.00214411
ENSMUSG00000046157.13_Tmem229b	232.188	1.17898	0.311039	3.79046	0.000150368	0.00214967
ENSMUSG00000027133.3_Nop10	752.137	-0.856672	0.22606	-3.78958	0.0001509	0.00215491
ENSMUSG00000037926.15_Ssh2	499.107	0.889819	0.235031	3.78597	0.000153112	0.00218411
ENSMUSG00000020829.9_Slc46a1	180.429	-1.15649	0.305593	-3.78442	0.000154067	0.00219533
ENSMUSG00000002808.7_Epdr1	5926.61	0.748088	0.197739	3.7832	0.000154823	0.00220369
ENSMUSG00000024335.19_Brd2	10222.9	-0.771839	0.204113	-3.78142	0.000155935	0.0022171
ENSMUSG00000027560.4_Dok5	336.747	0.979302	0.259014	3.78088	0.000156272	0.00221947
ENSMUSG00000067722.3_BC003965	474.946	-0.907802	0.240167	-3.77988	0.000156902	0.002226
ENSMUSG00000005583.16_Mef2c	1198.57	0.822014	0.217638	3.77698	0.000158743	0.00224722
ENSMUSG00000021952.16_Xpo4	1063.27	-0.689016	0.182418	-3.77712	0.000158652	0.00224722
ENSMUSG00000035007.5_Rundc1	1058	-0.707377	0.187315	-3.77639	0.000159116	0.00225006
ENSMUSG00000020834.17_Dhrs13	235.326	-1.10629	0.293069	-3.77486	0.000160097	0.00225904
ENSMUSG00000033685.13_Ucp2	75.4439	-1.73499	0.459598	-3.77503	0.00015999	0.00225904
ENSMUSG00000033066.15_Gas7	224.809	-1.22614	0.32561	-3.76568	0.000166098	0.00234117
ENSMUSG00000030243.16_Recql	744.769	0.791352	0.210232	3.76418	0.000167096	0.0023527
ENSMUSG00000022490.7_Ppp1r1a	385.713	0.927595	0.246763	3.75905	0.00017056	0.00239888
ENSMUSG00000023960.13_Enpp5	2760.89	0.85559	0.227653	3.75831	0.000171068	0.00240343
ENSMUSG00000029413.14_Naaa	888.204	1.02803	0.273565	3.75791	0.000171339	0.00240465
ENSMUSG00000015804.14_Med28	1274.73	-0.74083	0.197172	-3.75727	0.000171778	0.00240822
ENSMUSG00000002768.7_Mea1	1150.77	-0.799852	0.212985	-3.75543	0.000173043	0.00242335
ENSMUSG00000022514.14_Il1rap	1770.48	-0.657241	0.175099	-3.75355	0.000174348	0.002439
ENSMUSG00000018931.3_Natd1	463.711	-0.914213	0.243712	-3.7512	0.00017599	0.0024567
ENSMUSG00000036699.12_Zcchc12	152.438	2.04157	0.544217	3.7514	0.000175849	0.0024567
ENSMUSG00000026874.10_Hc	125.566	1.74046	0.464015	3.75086	0.000176226	0.00245736
ENSMUSG00000045658.16_Pid1	2183.95	0.756828	0.201986	3.74694	0.000179005	0.00249345
ENSMUSG00000020894.16_Vamp2	2907.29	0.774087	0.206668	3.74555	0.000179998	0.0025046
ENSMUSG00000005338.13_Cadm3	363.195	1.09536	0.292565	3.744	0.000181115	0.00251746
ENSMUSG00000000078.7_Klf6	4057.83	-0.817912	0.218539	-3.74263	0.000182106	0.00252592
ENSMUSG00000001833.17_Sept7	7597.51	-0.619578	0.165546	-3.74262	0.000182111	0.00252592
ENSMUSG00000049969.3_Plekhf2	894.251	-0.750429	0.200587	-3.74116	0.000183175	0.00253798
ENSMUSG00000038860.15_Garnl3	403.314	0.984225	0.263161	3.74001	0.000184016	0.00254692
ENSMUSG00000041482.16_Piezo2	159.053	1.66298	0.444721	3.73939	0.000184469	0.00255049
ENSMUSG00000024431.14_Nr3c1	5711.4	0.65767	0.176014	3.73646	0.000186633	0.00257767
ENSMUSG00000003348.10_Mob3a	929.568	-0.737665	0.19749	-3.73521	0.000187561	0.00258774
ENSMUSG00000003316.14_Glg1	8369.48	0.712228	0.190746	3.7339	0.000188536	0.0025957
ENSMUSG00000054074.9_Skida1	508.969	0.847335	0.226914	3.73417	0.000188337	0.0025957
ENSMUSG00000001864.13_Aif1l	310.074	-0.975331	0.261427	-3.7308	0.000190872	0.0026251
ENSMUSG00000007892.8_Rplp1	16295.1	-0.707913	0.18978	-3.73017	0.000191348	0.00262887
ENSMUSG00000047419.5_Cmya5	353.113	1.06526	0.285709	3.72848	0.000192638	0.0026438
ENSMUSG00000030494.13_Rhpn2	158.323	1.21682	0.326403	3.72798	0.000193019	0.00264624
ENSMUSG00000029167.13_Ppargc1a	1290.17	0.770614	0.206835	3.72574	0.000194746	0.00266712
ENSMUSG00000021585.10_Cast	1474.61	-0.671526	0.18029	-3.72469	0.000195553	0.00267536
ENSMUSG00000051067.8_Lingo3	134.852	-1.39534	0.374651	-3.72436	0.000195813	0.00267611
ENSMUSG00000041849.7_Card6	150.399	-1.38292	0.371476	-3.72277	0.000197049	0.00269019
ENSMUSG00000019966.18_Kitl	1434.83	-1.01592	0.273019	-3.72107	0.000198384	0.00270558
ENSMUSG00000038145.17_Snrk	1050.34	0.691266	0.185815	3.72019	0.000199076	0.00271218
ENSMUSG00000044026.2_Slc35g1	143.095	-1.49345	0.401821	-3.7167	0.000201845	0.00274703
ENSMUSG00000033083.16_Tbc1d4	485.562	0.902099	0.24277	3.71586	0.000202513	0.00275037
ENSMUSG00000033209.17_Ttc28	3707.62	0.783651	0.210884	3.71602	0.000202384	0.00275037
ENSMUSG00000111521.1_RP23-228B2.5	189.608	-1.22622	0.330072	-3.71501	0.000203197	0.0027568
ENSMUSG00000052364.4_RP23-245M18.4	336.514	0.987489	0.265859	3.71433	0.000203742	0.00276132
ENSMUSG00000044533.15_Rps2	32477.6	-0.704171	0.189688	-3.71225	0.000205425	0.00278124
ENSMUSG00000032405.10_Pias1	1236.85	-0.758996	0.204522	-3.71107	0.000206387	0.00279136
ENSMUSG00000026532.7_Spta1	123.318	1.51588	0.408613	3.70982	0.000207411	0.00279766
ENSMUSG00000029330.8_Cds1	95.593	1.44587	0.389764	3.7096	0.00020759	0.00279766
ENSMUSG00000042121.16_Ssh1	1137.44	-0.762765	0.20559	-3.71013	0.000207155	0.00279766
ENSMUSG00000067925.4_Cxx1a	1308.49	0.65844	0.177503	3.70945	0.000207711	0.00279766
ENSMUSG00000029826.14_Zc3hav1	685.794	-0.743711	0.200522	-3.70886	0.000208192	0.00280033
ENSMUSG00000046402.10_Rbp1	717.608	-1.3321	0.359184	-3.70868	0.000208339	0.00280033
ENSMUSG00000030432.12_Rpl28	7879.36	-0.800887	0.216013	-3.70759	0.000209245	0.00280961
ENSMUSG00000020803.3_Txndc17	1516.06	-0.766284	0.206808	-3.7053	0.000211145	0.00283079
ENSMUSG00000026377.12_Nifk	1513.92	-0.809173	0.218391	-3.70516	0.000211256	0.00283079
ENSMUSG00000027291.15_Vps39	1961.19	0.62291	0.168162	3.70422	0.00021204	0.00283835
ENSMUSG00000031917.12_Nip7	861.044	-0.80701	0.217877	-3.70396	0.000212256	0.00283835
ENSMUSG00000105813.1_RP24-277J22.4	786.247	-1.13355	0.30609	-3.70332	0.000212798	0.00284269
ENSMUSG00000027820.12_Mme	734.664	0.778063	0.210205	3.70145	0.000214373	0.00286079
ENSMUSG00000014303.13_Glis2	1920.08	0.681542	0.184213	3.69975	0.000215816	0.00287711
ENSMUSG00000026939.12_Tmem141	138.433	-1.25819	0.340166	-3.69876	0.000216651	0.00288467
ENSMUSG00000043644.4_RP23-82I5.2	81.7448	1.66787	0.450952	3.69856	0.000216826	0.00288467
ENSMUSG00000027016.17_Zfp385b	68.2929	1.75516	0.474749	3.69703	0.000218137	0.00289915
ENSMUSG00000038481.13_Cdk19	451.677	-0.906027	0.245224	-3.69469	0.000220158	0.00292303
ENSMUSG00000055371.17_Stam2	1480.64	-0.6508	0.176168	-3.6942	0.00022058	0.00292566
ENSMUSG00000033467.12_Crlf2	339.823	0.892445	0.241661	3.69296	0.000221657	0.00293696
ENSMUSG00000032537.15_Ephb1	1106.71	0.664761	0.180191	3.68921	0.000224948	0.00297754
ENSMUSG00000032434.9_Cmtm6	1948.48	-0.682937	0.185136	-3.68884	0.000225283	0.00297895
ENSMUSG00000038280.12_Ostm1	2640.49	0.610977	0.165673	3.68785	0.000226155	0.00298744
ENSMUSG00000040363.15_Bcor	879.246	-0.820114	0.222586	-3.68448	0.000229171	0.00302422
ENSMUSG00000023009.14_Nckap5l	312.117	0.942205	0.255962	3.68104	0.000232284	0.00306221
ENSMUSG00000027656.7_Wisp2	1117.68	0.749443	0.203752	3.67822	0.000234869	0.00309316
ENSMUSG00000000278.10_Scpep1	1785.95	-0.622176	0.169318	-3.6746	0.000238225	0.00313418
ENSMUSG00000000902.13_Smarcb1	2061.5	-0.6439	0.175339	-3.67231	0.000240368	0.00315807
ENSMUSG00000034947.13_Tmem106a	66.7656	-1.86197	0.507052	-3.67214	0.000240525	0.00315807
ENSMUSG00000030878.11_Cdr2	1020.32	-0.695895	0.189582	-3.67067	0.000241913	0.00317193
ENSMUSG00000062421.13_Arf2	2988.06	0.610052	0.166204	3.67051	0.000242067	0.00317193
ENSMUSG00000054520.15_Sh3bp2	195.495	-1.15852	0.315776	-3.6688	0.00024369	0.00318999
ENSMUSG00000004568.12_Arhgef18	5741.84	0.591871	0.161358	3.66806	0.0002444	0.00319608
ENSMUSG00000031979.17_Cog2	943.078	-0.694134	0.189283	-3.66717	0.00024525	0.00320398
ENSMUSG00000020704.13_Asic2	126.885	1.67548	0.456947	3.66669	0.000245708	0.00320675
ENSMUSG00000040035.14_Disp2	237.142	-1.02131	0.278573	-3.66621	0.00024617	0.00320956
ENSMUSG00000070284.10_Gmppb	863.662	-1.002	0.273516	-3.66339	0.000248897	0.00324188
ENSMUSG00000045211.5_Nudt18	1287.54	0.673021	0.183791	3.66188	0.000250373	0.00325785
ENSMUSG00000001729.14_Akt1	5233.47	-0.564384	0.154165	-3.6609	0.000251331	0.00326705
ENSMUSG00000008668.14_Rps18	8569.67	-0.747849	0.204503	-3.65691	0.00025527	0.00331495
ENSMUSG00000048040.8_Arxes2	1767.4	0.625322	0.171197	3.65264	0.000259561	0.00336733
ENSMUSG00000035476.9_Tab3	501.393	-0.90875	0.248841	-3.65193	0.000260278	0.00337327
ENSMUSG00000030301.17_Ccdc91	880.312	0.716542	0.196332	3.64965	0.000262594	0.0033999
ENSMUSG00000069237.8_Fam8a1	3273.76	-0.603911	0.165567	-3.64754	0.000264763	0.00342458
ENSMUSG00000024019.17_Cmtr1	2551.45	-0.639276	0.175345	-3.64582	0.000266545	0.00344422
ENSMUSG00000032307.16_Ube2q2	745.803	-0.710681	0.194983	-3.64484	0.00026756	0.00345049
ENSMUSG00000038828.13_Tmem214	1398.91	-0.700967	0.19231	-3.64499	0.000267398	0.00345049
ENSMUSG00000007783.10_Cpt1c	3218.41	0.682537	0.187388	3.64237	0.000270141	0.00347347
ENSMUSG00000027581.12_Stmn3	230.109	-1.15114	0.316004	-3.64281	0.000269677	0.00347347
ENSMUSG00000036964.14_Trim17	151.183	1.49434	0.410263	3.64239	0.00027012	0.00347347
ENSMUSG00000046223.10_Plaur	300.66	-1.2673	0.347999	-3.64167	0.000270874	0.00347947
ENSMUSG00000044716.12_Dok7	394.698	0.842823	0.231477	3.64106	0.000271518	0.0034843
ENSMUSG00000024927.7_Rela	2004.26	-0.614444	0.168796	-3.64017	0.000272459	0.00349294
ENSMUSG00000020321.15_Mdh1	7085.5	0.669938	0.184125	3.6385	0.000274235	0.00351226
ENSMUSG00000071369.11_Map3k5	261.823	1.08737	0.298897	3.63795	0.000274821	0.0035163
ENSMUSG00000022770.17_Dlg1	4680.72	-0.573757	0.157811	-3.63573	0.000277191	0.00353824
ENSMUSG00000039220.16_Ppp1r10	2820.92	0.714195	0.196446	3.63559	0.00027735	0.00353824
ENSMUSG00000108555.1_RP23-137A24.3	103.529	-1.45555	0.400352	-3.63567	0.000277263	0.00353824
ENSMUSG00000069631.14_Strada	599.987	-0.804044	0.221184	-3.63519	0.000277777	0.00354023
ENSMUSG00000020653.12_Klf11	392.203	-0.856836	0.235781	-3.63403	0.000279025	0.00355267
ENSMUSG00000040249.15_Lrp1	13150.9	0.545369	0.150102	3.63334	0.000279781	0.00355881
ENSMUSG00000003948.17_Mmd	995.779	0.674655	0.185714	3.63276	0.000280403	0.00356325
ENSMUSG00000064023.4_Klk8	89.1541	-1.85459	0.510649	-3.63183	0.000281422	0.0035718
ENSMUSG00000092035.8_Peg10	3999.46	-0.640527	0.176374	-3.63164	0.000281624	0.0035718
ENSMUSG00000067818.6_Myl9	7041.62	-0.655453	0.180534	-3.63063	0.00028273	0.00358235
ENSMUSG00000028619.15_Tceanc2	566.93	-0.840479	0.231521	-3.63025	0.000283148	0.00358416
ENSMUSG00000052488.7_Cherp	1964.44	-0.677461	0.186733	-3.62798	0.000285652	0.00361235
ENSMUSG00000024006.16_Stk38	870.792	-0.688305	0.189762	-3.62721	0.000286504	0.00361962
ENSMUSG00000026112.7_Coa5	2634.71	0.614817	0.169533	3.62653	0.000287254	0.00362557
ENSMUSG00000021133.9_Susd6	5630.07	-0.567624	0.156573	-3.6253	0.000288625	0.00363583
ENSMUSG00000097971.3_RP23-81C12.1	5946.49	-0.636333	0.175523	-3.62536	0.000288557	0.00363583
ENSMUSG00000060681.15_Slc9a6	1195.19	-0.796803	0.219829	-3.62465	0.000289349	0.00364144
ENSMUSG00000024912.5_Fosl1	599.125	-0.929989	0.256673	-3.62325	0.000290929	0.00365757
ENSMUSG00000097328.7_Tnfsf12	247.584	-0.984338	0.271691	-3.62301	0.000291192	0.00365757
ENSMUSG00000034780.6_B3galt1	435.502	0.926977	0.256069	3.62003	0.000294565	0.00369283
ENSMUSG00000070565.11_Rasal2	2768.77	0.845101	0.233445	3.62013	0.00029445	0.00369283
ENSMUSG00000044600.14_Smim7	2482.09	-0.622313	0.171935	-3.61947	0.000295212	0.00369738
ENSMUSG00000000782.15_Tcf7	790.128	-0.706903	0.195364	-3.61839	0.000296441	0.00370921
ENSMUSG00000024370.16_Cdc23	1838.24	-0.648299	0.179289	-3.61595	0.000299252	0.0037408
ENSMUSG00000046314.16_Stxbp6	1463.92	0.807568	0.223377	3.61527	0.000300038	0.00374703
ENSMUSG00000022774.13_Ncbp2	1500.68	0.638574	0.176739	3.61309	0.00030257	0.00377503
ENSMUSG00000021824.13_Ap3m1	2757.52	0.618337	0.171193	3.61194	0.000303918	0.00378822
ENSMUSG00000025269.16_Apex2	209.445	-1.0925	0.302516	-3.61136	0.000304599	0.00379309
ENSMUSG00000047407.17_Tgif1	1592.73	-0.947436	0.262401	-3.61064	0.000305442	0.00379995
ENSMUSG00000034826.14_Nup54	832.568	-0.867798	0.240712	-3.60512	0.000312005	0.00387638
ENSMUSG00000050912.15_Tmem123	2435.44	-0.599583	0.166321	-3.60498	0.00031218	0.00387638
ENSMUSG00000100635.1_RP23-103C13.2	31.8726	2.41422	0.67035	3.60144	0.000316466	0.00392586
ENSMUSG00000015647.9_Lama5	5824.03	0.639842	0.177685	3.601	0.000317	0.00392875
ENSMUSG00000019977.16_Hbs1l	2212.69	-0.672641	0.186844	-3.60001	0.00031821	0.00393626
ENSMUSG00000074748.3_Atxn7l3b	3432.34	-0.582256	0.161736	-3.60004	0.000318163	0.00393626
ENSMUSG00000006378.15_Gcat	172.991	-1.25377	0.348361	-3.59903	0.000319401	0.00394725
ENSMUSG00000021326.13_Trim27	1235.83	-0.823772	0.228933	-3.5983	0.0003203	0.00395461
ENSMUSG00000041355.13_Ssr2	2716.57	0.595726	0.165631	3.59671	0.000322273	0.00397521
ENSMUSG00000036391.16_Sec24a	1467.27	-0.627446	0.174542	-3.59481	0.000324629	0.00399832
ENSMUSG00000051367.8_Six1	48.0775	-2.03958	0.567383	-3.5947	0.00032476	0.00399832
ENSMUSG00000021428.9_Riok1	489.708	-0.778852	0.21686	-3.59149	0.000328793	0.00404415
ENSMUSG00000040562.12_Gstm2	78.3386	1.60029	0.445662	3.59081	0.000329648	0.00405085
ENSMUSG00000026872.17_Zeb2	2243.88	-0.602626	0.167837	-3.59055	0.000329979	0.0040511
ENSMUSG00000038982.10_Bloc1s5	747.238	0.712344	0.198414	3.5902	0.000330428	0.00405279
ENSMUSG00000021460.17_Auh	954.132	0.86788	0.241885	3.58798	0.000333251	0.00408358
ENSMUSG00000028207.18_Asph	2340.18	0.637804	0.177777	3.58767	0.000333645	0.00408457
ENSMUSG00000027947.11_Il6ra	193.076	1.23362	0.343914	3.587	0.000334507	0.00408749
ENSMUSG00000044033.16_Ccdc141	567.729	0.801581	0.223469	3.587	0.00033451	0.00408749
ENSMUSG00000020806.15_Rhbdf2	100.32	-1.38806	0.387006	-3.58665	0.00033495	0.00408903
ENSMUSG00000093577.1_RP24-201C14.5	299.19	0.912267	0.254582	3.58339	0.00033916	0.00413655
ENSMUSG00000024500.18_Ppp2r2b	1631.6	0.902374	0.251933	3.5818	0.000341234	0.00415795
ENSMUSG00000045598.10_Zfp553	921.471	-0.77001	0.215015	-3.58119	0.000342038	0.00416386
ENSMUSG00000052062.14_Pard3b	1117.44	0.913348	0.255102	3.58033	0.000343165	0.00417368
ENSMUSG00000000934.9_Top1mt	153.964	-1.22096	0.341068	-3.57982	0.00034383	0.00417787
ENSMUSG00000054855.13_Rnd1	2965.92	-1.00178	0.280063	-3.577	0.000347566	0.00421933
ENSMUSG00000005481.18_Ddx39	1150.71	-0.849168	0.237492	-3.57556	0.00034948	0.00423862
ENSMUSG00000033880.11_Lgals3bp	1868.01	0.73683	0.206132	3.57455	0.00035083	0.00425104
ENSMUSG00000001507.16_Itga3	7653.65	-0.553907	0.155016	-3.57322	0.000352621	0.00426878
ENSMUSG00000078861.8_Zfp931	366.567	0.873445	0.244464	3.57289	0.000353059	0.00427012
ENSMUSG00000020950.10_Foxg1	4336.19	-0.660235	0.184885	-3.57106	0.000355539	0.00429612
ENSMUSG00000035064.17_Eef2k	1230.19	-0.667316	0.186903	-3.57038	0.00035646	0.00430326
ENSMUSG00000003865.16_Gys1	1830.61	-0.613071	0.171818	-3.56813	0.000359535	0.00433637
ENSMUSG00000041264.16_Uspl1	728.524	0.744812	0.208761	3.56778	0.000360015	0.00433815
ENSMUSG00000016940.18_Kctd2	930.328	0.704716	0.197569	3.56693	0.000361184	0.00434822
ENSMUSG00000002147.18_Stat6	509.258	-0.890343	0.249684	-3.56588	0.000362632	0.00436161
ENSMUSG00000034205.16_Loxl2	1827.33	-0.606296	0.170101	-3.56432	0.000364799	0.00438364
ENSMUSG00000020230.15_Prmt2	1563.42	-0.635612	0.178374	-3.56337	0.000366126	0.00439554
ENSMUSG00000031156.18_Slc35a2	1065.34	-0.688175	0.193368	-3.55888	0.000372438	0.0044672
ENSMUSG00000025190.13_Got1	1674.73	0.63298	0.177976	3.55655	0.00037576	0.00449877
ENSMUSG00000032413.12_Rasa2	1430.76	-0.735466	0.206785	-3.55667	0.000375581	0.00449877
ENSMUSG00000035047.9_Kri1	687.645	-0.921737	0.259198	-3.55611	0.000376385	0.00450212
ENSMUSG00000031983.7_RP24-227L14.1	3752.3	0.605429	0.170267	3.55577	0.000376871	0.0045038
ENSMUSG00000029723.16_Tsc22d4	2296.87	0.819769	0.230612	3.55475	0.000378335	0.00451302
ENSMUSG00000031838.8_Ifi30	112.465	-1.35173	0.380258	-3.55476	0.00037832	0.00451302
ENSMUSG00000030748.9_Il4ra	824.625	-0.86872	0.244439	-3.55394	0.000379503	0.00452282
ENSMUSG00000103332.1_Pcdhga2	304.13	1.19393	0.336316	3.55003	0.000385189	0.00458638
ENSMUSG00000026203.16_Dnajb2	2168.68	0.683416	0.192539	3.5495	0.000385966	0.00459145
ENSMUSG00000097167.1_RP24-372P19.2	71.8078	1.57376	0.443567	3.54797	0.000388216	0.004614
ENSMUSG00000038900.17_Rpl12	7778.95	-0.813618	0.229363	-3.54729	0.00038922	0.00462172
ENSMUSG00000033767.14_D930015E06Rik	1131.16	0.951108	0.26819	3.5464	0.000390534	0.00463311
ENSMUSG00000036181.2_Hist1h1c	9271	0.729663	0.205814	3.54526	0.000392229	0.00464898
ENSMUSG00000021840.17_Mapk1ip1l	3719.66	-0.612234	0.172706	-3.54495	0.000392684	0.00465015
ENSMUSG00000021895.10_Arhgef3	95.8387	-1.59467	0.449895	-3.54454	0.000393294	0.00465314
ENSMUSG00000032279.11_Idh3a	4914.78	0.573236	0.161831	3.54219	0.000396815	0.00469055
ENSMUSG00000020265.16_Sumo3	2248.27	-0.623901	0.176191	-3.54105	0.000398543	0.00470671
ENSMUSG00000031987.6_Egln1	4466.77	-0.585834	0.165599	-3.53767	0.00040368	0.00475876
ENSMUSG00000059995.12_Atxn7l3	1733.95	0.60987	0.172392	3.5377	0.000403631	0.00475876
ENSMUSG00000022914.16_Brwd1	1256.64	0.742171	0.209812	3.53732	0.000404208	0.00476067
ENSMUSG00000020607.7_Fam84a	3702.96	0.603338	0.170577	3.53704	0.000404641	0.00476147
ENSMUSG00000034931.15_Dhx8	1499.2	-0.613978	0.173671	-3.53528	0.00040734	0.00478891
ENSMUSG00000068758.8_Il3ra	181.19	-1.09992	0.311245	-3.53395	0.0004094	0.00480879
ENSMUSG00000032839.13_Trpc1	522.021	0.845132	0.239202	3.53313	0.000410666	0.00481931
ENSMUSG00000107023.2_RP24-159C12.7	168.284	-1.12577	0.318746	-3.53187	0.000412636	0.00483808
ENSMUSG00000022351.14_Sqle	5066.6	0.873298	0.247522	3.52817	0.000418445	0.00490047
ENSMUSG00000041688.16_Amot	1561.97	0.743817	0.210832	3.528	0.000418709	0.00490047
ENSMUSG00000045594.10_Glb1	1206.11	0.728417	0.206531	3.52691	0.000420442	0.00491635
ENSMUSG00000032436.17_Cmtm7	63.9099	-1.74642	0.495308	-3.52593	0.000421998	0.00493012
ENSMUSG00000056486.18_Chn1	720.285	0.725409	0.205933	3.52255	0.000427418	0.00498896
ENSMUSG00000050556.9_Kcnb1	787.025	0.834238	0.236909	3.52135	0.000429356	0.0050071
ENSMUSG00000026857.9_Ntmt1	619.968	-0.742423	0.210858	-3.52096	0.000429986	0.00500997
ENSMUSG00000056216.9_Cebpg	1109.02	-0.82333	0.233873	-3.52041	0.000430881	0.00501591
ENSMUSG00000001366.14_Fbxo9	1073.38	0.675922	0.192242	3.51599	0.00043811	0.00509552
ENSMUSG00000032609.12_Klhdc8b	662.787	0.875893	0.249168	3.51526	0.000439319	0.00510502
ENSMUSG00000055652.14_Klhl25	861.445	-0.755735	0.21501	-3.51489	0.00043994	0.00510769
ENSMUSG00000027663.12_Zmat3	4513.39	-0.545068	0.15517	-3.51271	0.000443569	0.00514524
ENSMUSG00000038518.15_Jarid2	403.135	0.824122	0.234695	3.51145	0.000445661	0.00516492
ENSMUSG00000020572.8_Mampt	1561.97	0.600277	0.170991	3.51058	0.000447138	0.00517743
ENSMUSG00000030515.9_Tarsl2	849.749	0.733147	0.208881	3.50987	0.000448322	0.00518653
ENSMUSG00000039568.6_Ubald1	753.423	-0.793806	0.226225	-3.50892	0.000449934	0.00520057
ENSMUSG00000079415.2_Cntf	764.894	1.0107	0.288064	3.50857	0.000450516	0.00520268
ENSMUSG00000038372.14_Gmds	765.884	0.684585	0.195139	3.50819	0.000451161	0.00520552
ENSMUSG00000020315.18_Sptbn1	18568	0.841779	0.240027	3.50702	0.000453162	0.00522399
ENSMUSG00000006731.10_B4galnt1	325.239	-1.04428	0.297794	-3.5067	0.0004537	0.00522556
ENSMUSG00000087598.9_Zfp111	597.258	-0.831385	0.237129	-3.50604	0.000454819	0.00523383
ENSMUSG00000020828.13_Pld2	864.62	-0.76935	0.21977	-3.50071	0.000464021	0.00532983
ENSMUSG00000032038.7_St3gal4	462.551	-1.02646	0.293231	-3.5005	0.000464388	0.00532983
ENSMUSG00000039166.16_Akap7	517.399	0.888022	0.253658	3.50086	0.000463764	0.00532983
ENSMUSG00000027163.13_Commd9	615.281	0.800184	0.228667	3.49934	0.000466408	0.00534831
ENSMUSG00000035954.10_Dock4	1694.9	0.69709	0.199273	3.49816	0.000468485	0.0053674
ENSMUSG00000061353.11_Cxcl12	645.115	0.946283	0.270606	3.4969	0.000470696	0.005388
ENSMUSG00000025278.9_Flnb	23532.2	-0.606692	0.173537	-3.49604	0.000472213	0.00539589
ENSMUSG00000030929.17_Eri2	453.081	-0.930341	0.266104	-3.49616	0.000472006	0.00539589
ENSMUSG00000029598.12_Plbd2	2536.12	-0.747107	0.213818	-3.49413	0.000475612	0.00542998
ENSMUSG00000068921.14_Dap3	1869	-0.601178	0.172082	-3.49355	0.000476645	0.005437
ENSMUSG00000052981.6_Ube2ql1	168.123	1.14886	0.328919	3.49283	0.000477926	0.00544685
ENSMUSG00000061751.16_Kalrn	429.391	0.821107	0.235462	3.48722	0.000488078	0.0055577
ENSMUSG00000005899.14_Smpd4	944.063	-0.67391	0.193306	-3.48623	0.00048988	0.00557335
ENSMUSG00000025867.8_Cplx2	1789.6	0.641854	0.184126	3.48594	0.000490405	0.00557446
ENSMUSG00000037990.18_Sh3rf3	235.904	1.11434	0.319719	3.48538	0.000491441	0.00558137
ENSMUSG00000062127.11_Cttnbp2nl	3467.1	-0.577066	0.165642	-3.48381	0.00049433	0.00560929
ENSMUSG00000072640.11_Lyrm9	230.011	-1.02212	0.293455	-3.48307	0.000495701	0.00561996
ENSMUSG00000030102.11_Itpr1	1853.24	0.606347	0.174127	3.48221	0.000497303	0.00563322
ENSMUSG00000021241.7_Isca2	666.321	-0.749768	0.215458	-3.47988	0.000501635	0.00567332
ENSMUSG00000037892.13_Pcdh18	465.009	-0.883416	0.25388	-3.47967	0.000502041	0.00567332
ENSMUSG00000052713.8_Zfp608	650.233	-0.998859	0.287061	-3.47961	0.000502148	0.00567332
ENSMUSG00000043346.8_Gm6741	128.939	1.22923	0.353463	3.47767	0.000505802	0.00570813
ENSMUSG00000079608.10_Stard6	87.7965	-1.48018	0.425645	-3.4775	0.000506106	0.00570813
ENSMUSG00000004151.17_Etv1	424.323	0.818041	0.235281	3.47687	0.000507302	0.00571038
ENSMUSG00000017412.15_Cacnb4	200.031	1.28648	0.370007	3.4769	0.000507247	0.00571038
ENSMUSG00000029059.9_Fam213b	147.904	-1.41628	0.407363	-3.4767	0.000507619	0.00571038
ENSMUSG00000021822.3_Plau	218.201	-1.027	0.295483	-3.47566	0.000509606	0.00571806
ENSMUSG00000028033.16_Kcnq5	445.319	0.882173	0.253815	3.47565	0.000509617	0.00571806
ENSMUSG00000034110.8_Kctd7	338.006	0.907048	0.260963	3.47576	0.0005094	0.00571806
ENSMUSG00000051851.5_Cxx1c	147.99	1.13102	0.325449	3.47528	0.000510327	0.0057211
ENSMUSG00000004035.12_Gstm7	115.135	1.54045	0.443572	3.47283	0.000515008	0.00576862
ENSMUSG00000022865.14_Cxadr	615.229	1.06645	0.307228	3.4712	0.000518131	0.00579862
ENSMUSG00000038677.13_Scube3	1964.44	-0.677637	0.195244	-3.47072	0.000519062	0.00580405
ENSMUSG00000017404.12_Rpl19	11178.5	-0.618326	0.178221	-3.46944	0.000521551	0.00582689
ENSMUSG00000024855.9_Pacs1	1179.39	-0.711107	0.205039	-3.46816	0.000524039	0.00584968
ENSMUSG00000002265.16_Peg3	494.835	1.14124	0.329117	3.4676	0.000525136	0.00585691
ENSMUSG00000025912.16_Mybl1	4515.77	-0.738831	0.213125	-3.46666	0.000526965	0.00586226
ENSMUSG00000037275.14_Gemin5	1094.56	-0.676493	0.195118	-3.46709	0.000526117	0.00586226
ENSMUSG00000039813.14_Tbc1d2	129.596	-1.2838	0.370318	-3.46674	0.000526804	0.00586226
ENSMUSG00000036450.4_Hif1an	1185.1	-0.729445	0.210447	-3.46618	0.000527919	0.00586287
ENSMUSG00000046709.16_Mapk10	1139.63	1.24191	0.358279	3.46632	0.000527644	0.00586287
ENSMUSG00000002289.15_Angptl4	61.6928	-1.76254	0.508542	-3.46588	0.000528508	0.00586442
ENSMUSG00000023004.8_Tuba1b	38147.1	-0.678096	0.195736	-3.46434	0.00053154	0.00589305
ENSMUSG00000001911.16_Nfix	16387.7	0.619338	0.178795	3.46395	0.000532303	0.00589649
ENSMUSG00000018507.16_Trpv2	83.2255	-1.705	0.492305	-3.4633	0.000533597	0.0059058
ENSMUSG00000042626.13_Shc1	905.887	-0.686645	0.198356	-3.46169	0.000536802	0.00593624
ENSMUSG00000022528.8_Hes1	811.832	-0.760208	0.219628	-3.46133	0.000537505	0.00593897
ENSMUSG00000031387.14_Renbp	207.526	-1.19177	0.344378	-3.46064	0.000538887	0.00594444
ENSMUSG00000039983.13_Ccdc32	522.978	0.760582	0.219781	3.46063	0.000538911	0.00594444
ENSMUSG00000007041.9_Clic1	7440.86	-0.535328	0.154821	-3.45772	0.000544763	0.00599883
ENSMUSG00000021596.16_Mctp1	100.183	1.6148	0.467	3.45781	0.000544583	0.00599883
ENSMUSG00000054057.2_RP23-350C1.3	464.18	0.867369	0.250907	3.45694	0.000546346	0.00601119
ENSMUSG00000032123.5_Dpagt1	743.786	-0.687449	0.198884	-3.45653	0.000547181	0.0060153
ENSMUSG00000027327.16_RP23-32L15.2	578.882	-0.749523	0.216887	-3.45581	0.000548633	0.00602619
ENSMUSG00000039652.16_Cpeb3	502.549	0.765909	0.221646	3.45555	0.000549162	0.00602691
ENSMUSG00000089809.9_Rasgef1b	966.303	0.752368	0.217793	3.45451	0.000551301	0.0060453
ENSMUSG00000062203.15_Gspt1	4688.77	-0.616762	0.178591	-3.45348	0.000553401	0.00606323
ENSMUSG00000031299.10_Pdha1	7893.14	0.545524	0.158011	3.45244	0.000555537	0.00608152
ENSMUSG00000031111.16_Igsf1	274.93	1.20808	0.350048	3.45118	0.000558148	0.00610497
ENSMUSG00000048174.2_Tmem81	99.1389	-1.43147	0.414893	-3.45022	0.000560136	0.00612159
ENSMUSG00000079592.9_C1qtnf5	3982.98	0.608802	0.176554	3.44826	0.000564211	0.00616096
ENSMUSG00000044986.10_Tst	1988.64	0.882736	0.256065	3.44731	0.000566206	0.00617757
ENSMUSG00000078619.10_Smarcd2	659.991	0.750086	0.217653	3.44624	0.000568444	0.0061968
ENSMUSG00000050541.14_Adra1b	780.949	0.683275	0.198346	3.44487	0.00057134	0.00622316
ENSMUSG00000004264.17_Phb2	2370.89	-0.632882	0.183804	-3.44324	0.000574788	0.0062555
ENSMUSG00000025592.17_Dach2	358.286	0.881647	0.256163	3.44175	0.000577972	0.00628491
ENSMUSG00000022390.11_Zc3h7b	3832.96	-0.574858	0.167233	-3.43747	0.000587183	0.00637975
ENSMUSG00000000693.10_Loxl3	4298.6	-0.838036	0.243864	-3.43648	0.000589319	0.0063923
ENSMUSG00000074415.13_RP23-442M18.1	1028.3	-0.707403	0.205838	-3.43669	0.000588866	0.0063923
ENSMUSG00000028883.17_Sema3a	224.78	-1.16233	0.338332	-3.43547	0.000591525	0.00641089
ENSMUSG00000008206.16_Cers4	1673.34	0.662017	0.192733	3.43488	0.000592806	0.00641944
ENSMUSG00000030605.15_Mfge8	2888.67	0.685402	0.199653	3.43297	0.000597003	0.00645417
ENSMUSG00000039987.15_Phtf2	1192.79	0.802928	0.233877	3.43312	0.000596676	0.00645417
ENSMUSG00000028826.14_Tmem57	866.358	0.698719	0.203592	3.43195	0.000599255	0.00647315
ENSMUSG00000024534.15_Sncaip	226.035	1.01906	0.297006	3.4311	0.000601133	0.00648806
ENSMUSG00000100755.1_Rps23-ps1	2507.04	-0.613232	0.17889	-3.42799	0.000608072	0.00655752
ENSMUSG00000028911.16_Srsf4	2087.31	0.596983	0.174186	3.42727	0.000609691	0.00656227
ENSMUSG00000058056.16_Palld	22789.9	-0.536561	0.156556	-3.42727	0.000609688	0.00656227
ENSMUSG00000060739.8_Nsa2	2541.43	-0.607247	0.1772	-3.42689	0.000610526	0.00656227
ENSMUSG00000069306.5_Hist1h4m	40.3503	2.02295	0.590306	3.42695	0.000610404	0.00656227
ENSMUSG00000044197.8_Gpr146	900.583	1.17343	0.342598	3.4251	0.000614574	0.00660034
ENSMUSG00000024135.9_Srbd1	410.921	-0.777512	0.227059	-3.42426	0.000616467	0.00660987
ENSMUSG00000026127.13_Imp4	1261.27	-0.705687	0.206084	-3.42426	0.000616475	0.00660987
ENSMUSG00000022346.15_Myc	1081.85	-0.919256	0.268878	-3.41886	0.000628849	0.006737
ENSMUSG00000039191.12_Rbpj	3544.61	-0.560343	0.163953	-3.4177	0.00063153	0.00676017
ENSMUSG00000015709.9_Arnt2	10441.5	-0.713698	0.208918	-3.41617	0.000635093	0.00678717
ENSMUSG00000033597.8_Caskin1	340.383	0.896681	0.262481	3.41618	0.000635062	0.00678717
ENSMUSG00000026839.17_Upp2	93.9913	1.33654	0.391298	3.41567	0.00063625	0.0067884
ENSMUSG00000046707.9_Csnk2a2	2357.12	-0.648544	0.189871	-3.4157	0.000636178	0.0067884
ENSMUSG00000046380.3_Jrk	340.693	-1.00191	0.29337	-3.41517	0.000637423	0.00679536
ENSMUSG00000091243.2_Vgll3	2287.03	-0.880002	0.257884	-3.4124	0.000643938	0.0068592
ENSMUSG00000001435.15_Col18a1	1294.9	0.946559	0.277647	3.40922	0.0006515	0.00693409
ENSMUSG00000026235.14_Epha4	3266.66	0.551382	0.161773	3.40836	0.000653536	0.00695008
ENSMUSG00000057036.7_RP23-328D16.1	2956.55	-0.656948	0.192847	-3.40657	0.000657845	0.00699021
ENSMUSG00000004668.14_Abca13	34.2668	2.27315	0.667336	3.4063	0.000658488	0.00699134
ENSMUSG00000032527.13_Pccb	1432.79	0.805512	0.236545	3.40532	0.000660856	0.00701077
ENSMUSG00000041625.15_Ggact	432.507	0.786899	0.231123	3.40467	0.000662447	0.00702188
ENSMUSG00000053846.4_Lipg	594.773	-0.970087	0.284955	-3.40435	0.000663205	0.00702188
ENSMUSG00000055319.8_Sec23ip	2386.2	-0.591373	0.173717	-3.40423	0.000663518	0.00702188
ENSMUSG00000055172.10_C1ra	385.032	1.00875	0.29645	3.40276	0.000667084	0.00705389
ENSMUSG00000042675.15_Ypel3	664.327	0.888916	0.261322	3.40162	0.000669879	0.0070777
ENSMUSG00000046897.17_Zfp740	1401.25	-0.607997	0.1788	-3.40044	0.000672787	0.00710267
ENSMUSG00000063060.6_Sox7	100.401	-1.54874	0.455846	-3.3975	0.000680042	0.00717345
ENSMUSG00000020553.8_Pctp	86.7997	-1.40744	0.414287	-3.39726	0.000680651	0.00717407
ENSMUSG00000026158.11_Ogfrl1	829.559	0.663524	0.195349	3.3966	0.000682286	0.0071855
ENSMUSG00000030649.18_Anapc15	393.759	-0.877648	0.258503	-3.39512	0.000685991	0.00721869
ENSMUSG00000026482.13_Rgl1	1564.56	0.69053	0.20343	3.39443	0.000687715	0.00723099
ENSMUSG00000023963.9_Cyp39a1	414.168	1.04817	0.30918	3.39016	0.000698523	0.00733072
ENSMUSG00000026473.15_Glul	14079.2	0.784509	0.231389	3.39043	0.000697837	0.00733072
ENSMUSG00000037852.8_Cpe	34497.1	0.712206	0.210089	3.39002	0.000698887	0.00733072
ENSMUSG00000036136.9_Fam110c	43.7708	-2.12098	0.625774	-3.38937	0.000700545	0.00734221
ENSMUSG00000033124.15_Atg9a	1432.07	0.698947	0.206342	3.38733	0.000705763	0.00738502
ENSMUSG00000037933.16_Bicd2	3088.46	-0.602747	0.177942	-3.38733	0.00070576	0.00738502
ENSMUSG00000000740.12_Rpl13	9730.24	-0.593455	0.175226	-3.3868	0.000707119	0.00739328
ENSMUSG00000033813.15_Tcea1	3582.29	-0.539866	0.159419	-3.38647	0.000707988	0.00739643
ENSMUSG00000091811.2_Inafm1	470.989	0.751604	0.221962	3.38619	0.000708712	0.00739806
ENSMUSG00000028792.14_Ak2	1096.38	-0.626726	0.185223	-3.38363	0.000715333	0.00745508
ENSMUSG00000042558.16_Adprhl2	909.689	-0.694033	0.205102	-3.38384	0.000714809	0.00745508
ENSMUSG00000072825.11_Cep170b	2112.06	-0.643148	0.190088	-3.38342	0.000715889	0.00745508
ENSMUSG00000025511.14_Tspan4	2188.71	0.554234	0.163877	3.38201	0.000719575	0.00748749
ENSMUSG00000020074.7_Ccar1	2532.94	0.569527	0.16842	3.38159	0.000720671	0.00749291
ENSMUSG00000030600.15_Lrfn1	135.125	-1.14889	0.339804	-3.38105	0.000722092	0.0075017
ENSMUSG00000022436.16_Sh3bp1	544.193	-0.735435	0.217601	-3.37974	0.000725539	0.00753151
ENSMUSG00000036980.13_Taf6	976.077	-0.696912	0.206292	-3.37827	0.000729428	0.00756586
ENSMUSG00000017817.11_Jph2	1047.15	-0.783167	0.231925	-3.37681	0.000733319	0.00760017
ENSMUSG00000030170.14_Wnt5b	1374.04	0.588889	0.174536	3.37403	0.000740767	0.00767126
ENSMUSG00000020654.15_Adcy3	400.274	-0.776193	0.230142	-3.37268	0.000744411	0.00770288
ENSMUSG00000063632.6_Sox11	500.718	-0.733136	0.217457	-3.37141	0.000747851	0.00773234
ENSMUSG00000018293.4_Pfn1	11681.7	-0.594828	0.176478	-3.37056	0.000750169	0.00775016
ENSMUSG00000022075.7_Rhobtb2	1112.8	0.633101	0.187937	3.36869	0.000755272	0.00779671
ENSMUSG00000035805.13_Mlc1	14405.3	0.999729	0.297196	3.36387	0.000768576	0.00792777
ENSMUSG00000026628.13_Atf3	361.231	0.819304	0.243601	3.3633	0.000770178	0.00793801
ENSMUSG00000019539.11_Rcn3	1885.93	-0.563397	0.167565	-3.36225	0.000773093	0.00796176
ENSMUSG00000045438.12_Cox19	712.412	0.660358	0.196489	3.36079	0.000777194	0.00799137
ENSMUSG00000060098.11_Prmt7	1536.69	-0.760942	0.226405	-3.36098	0.000776674	0.00799137
ENSMUSG00000092486.1_RP23-3M10.7	176.627	1.06585	0.317238	3.35976	0.000780093	0.00801486
ENSMUSG00000020706.13_Ftsj3	1973.01	-0.697691	0.207697	-3.35918	0.000781742	0.00802548
ENSMUSG00000005397.8_Nid1	888.737	-0.904179	0.269298	-3.35754	0.000786394	0.00806688
ENSMUSG00000038028.9_Tigar	636.581	-0.699194	0.208268	-3.35719	0.000787392	0.00807077
ENSMUSG00000033365.14_Ipo13	2454.13	0.551349	0.16425	3.35676	0.000788607	0.00807687
ENSMUSG00000037243.17_Zfp692	172.746	-1.09479	0.326234	-3.35583	0.000791267	0.00809776
ENSMUSG00000093436.6_RP23-114H2.1	41.9366	1.92156	0.572745	3.35499	0.000793667	0.00811594
ENSMUSG00000111080.1_RP23-128C4.4	395.336	0.856173	0.255343	3.35304	0.000799299	0.00816713
ENSMUSG00000037813.13_RP23-407H16.1	278.896	-1.07147	0.31961	-3.35242	0.000801071	0.00817243
ENSMUSG00000064345.1_mt-Nd2	22796.3	0.552883	0.164919	3.35246	0.000800978	0.00817243
ENSMUSG00000037683.14_Armc3	181.146	1.24687	0.372027	3.35155	0.000803599	0.00819181
ENSMUSG00000063888.6_Rpl7l1	2215.32	-0.574344	0.171394	-3.35101	0.00080516	0.00820131
ENSMUSG00000034932.4_Mrpl54	315.308	-0.842306	0.251487	-3.3493	0.000810155	0.00824575
ENSMUSG00000020601.8_Trib2	1445.71	0.598674	0.178788	3.34851	0.000812471	0.00826055
ENSMUSG00000050737.13_Ptges	127.668	-1.43122	0.427437	-3.34837	0.000812877	0.00826055
ENSMUSG00000037706.17_Cd81	17090.8	-0.703239	0.210097	-3.34721	0.00081628	0.00828867
ENSMUSG00000017776.15_Crk	5280.52	-0.526098	0.157245	-3.34572	0.000820681	0.00832688
ENSMUSG00000021939.8_Ctsb	22790.6	0.534059	0.159648	3.34523	0.000822138	0.00833076
ENSMUSG00000039419.17_Cntnap2	61.7027	1.64173	0.490778	3.34516	0.000822341	0.00833076
ENSMUSG00000033653.18_Vps8	932.166	0.754321	0.225544	3.34444	0.000824475	0.00834589
ENSMUSG00000020766.4_Galk1	752.002	-0.691369	0.206739	-3.34416	0.000825309	0.00834785
ENSMUSG00000062542.11_Syt9	231.268	1.00001	0.299054	3.34392	0.000826027	0.00834864
ENSMUSG00000029669.14_Tspan12	1666.03	0.680328	0.203465	3.34371	0.000826674	0.0083487
ENSMUSG00000020325.10_Fstl3	128.453	-1.22318	0.365896	-3.34297	0.000828872	0.00836442
ENSMUSG00000039953.13_Clstn1	9058.62	0.709682	0.212373	3.34168	0.000832743	0.00839699
ENSMUSG00000090733.6_Rps27	2917.21	-0.638284	0.191067	-3.34063	0.000835884	0.00842214
ENSMUSG00000045665.5_Mfsd5	1212.35	-0.596613	0.178777	-3.3372	0.000846279	0.0085203
ENSMUSG00000040350.16_Trim7	160.013	-1.13148	0.33915	-3.33623	0.000849222	0.00853675
ENSMUSG00000044734.16_Serpinb1a	58.7303	2.12429	0.636711	3.33634	0.000848878	0.00853675
ENSMUSG00000098404.1_Mrip-ps	94.5031	-1.42722	0.428034	-3.33437	0.000854938	0.00858758
ENSMUSG00000044676.10_Zfp612	255.945	-0.918261	0.2757	-3.33066	0.000866411	0.00869613
ENSMUSG00000067274.10_Rplp0	21857.5	-0.549841	0.165156	-3.32922	0.000870881	0.00873427
ENSMUSG00000028228.5_Cpne3	3681.29	0.622894	0.187126	3.32874	0.000872408	0.00874286
ENSMUSG00000000305.12_Cdh4	874.055	0.987776	0.296776	3.32836	0.000873594	0.00874802
ENSMUSG00000039497.8_Dse	882.501	-0.660461	0.198466	-3.32783	0.000875259	0.00875796
ENSMUSG00000031833.10_Mast3	574.898	-0.778175	0.233902	-3.32692	0.000878113	0.00877979
ENSMUSG00000046364.14_Rpl27a	5022.06	-0.750815	0.225805	-3.32506	0.000883991	0.00883178
ENSMUSG00000010110.17_Stx5a	1022.48	-0.620538	0.186728	-3.32321	0.000889886	0.00888049
ENSMUSG00000028273.15_Pdlim5	19084.5	-0.497622	0.149746	-3.3231	0.000890228	0.00888049
ENSMUSG00000094626.1_Cecr6	39.6352	2.09806	0.631471	3.32249	0.00089218	0.00889315
ENSMUSG00000004044.9_Ptrf	22661.7	-0.585023	0.176097	-3.32217	0.000893206	0.00889658
ENSMUSG00000002221.11_Paxip1	689.224	-0.670767	0.201933	-3.32174	0.000894593	0.0088968
ENSMUSG00000051177.16_Plcb1	529.848	0.905028	0.272439	3.32195	0.000893912	0.0088968
ENSMUSG00000068923.14_Syt11	17199.7	0.656029	0.197558	3.3207	0.000897934	0.00892322
ENSMUSG00000018965.11_Ywhah	5619.72	-0.523665	0.157745	-3.3197	0.000901138	0.00894824
ENSMUSG00000047084.8_Ngrn	925.957	0.65417	0.197178	3.31766	0.000907737	0.0090069
ENSMUSG00000041997.16_Tlk1	1835.18	0.583023	0.175884	3.31482	0.000917016	0.00909206
ENSMUSG00000025537.12_Phkg1	286.262	1.24871	0.376955	3.31261	0.000924301	0.00915037
ENSMUSG00000077450.12_Rab11b	3858.82	0.58184	0.175634	3.31281	0.000923648	0.00915037
ENSMUSG00000078684.8_AC134246.2	962.642	-0.633837	0.191387	-3.31181	0.000926944	0.00916957
ENSMUSG00000070469.12_Adamtsl3	2880.2	0.734673	0.221939	3.31025	0.000932118	0.00921376
ENSMUSG00000062825.15_Actg1	144558	-0.537475	0.162391	-3.30977	0.000933735	0.00922276
ENSMUSG00000037204.7_Atg101	510.775	-0.777802	0.235101	-3.30837	0.000938418	0.00926199
ENSMUSG00000026028.12_Trak2	1478.96	0.724089	0.218963	3.3069	0.000943346	0.00929897
ENSMUSG00000053746.8_Ptrh1	562.432	-0.893104	0.270096	-3.30662	0.000944304	0.00929897
ENSMUSG00000056004.16_AC157555.1	256.462	0.872809	0.263947	3.30676	0.000943806	0.00929897
ENSMUSG00000025856.15_Pdgfa	3862.56	-0.576687	0.174432	-3.30608	0.0009461	0.00930963
ENSMUSG00000074158.9_RP23-467K15.2	84.376	-1.46003	0.441713	-3.30539	0.000948451	0.00932572
ENSMUSG00000024064.13_Galnt14	73.3817	1.47342	0.445893	3.30442	0.000951748	0.00935108
ENSMUSG00000054874.12_Pcnxl3	2732.66	-0.56709	0.171708	-3.30265	0.000957755	0.00940302
ENSMUSG00000061983.7_Rps12	7130.69	-0.613726	0.185847	-3.30233	0.000958853	0.00940671
ENSMUSG00000039579.15_Grin3a	357.373	0.820555	0.248507	3.30194	0.000960198	0.00941283
ENSMUSG00000035095.11_Fam167a	1093.24	-0.812959	0.246247	-3.30139	0.000962054	0.00942393
ENSMUSG00000034235.17_Usp54	800.102	-0.739958	0.224174	-3.30082	0.000964027	0.00943618
ENSMUSG00000021820.18_Camk2g	3599.04	-0.593994	0.179968	-3.30056	0.000964913	0.00943776
ENSMUSG00000038608.15_Dock10	123.391	1.16032	0.351584	3.30027	0.000965915	0.00944048
ENSMUSG00000053128.15_Rnf26	1609.08	-0.568669	0.172332	-3.29985	0.00096737	0.00944762
ENSMUSG00000019841.15_Rev3l	1361.97	0.757436	0.229553	3.29961	0.000968182	0.00944847
ENSMUSG00000028568.16_Btf3l4	2832.09	0.550726	0.167012	3.29752	0.000975426	0.00951205
ENSMUSG00000027253.15_Lrp4	2664.74	0.802442	0.24356	3.29463	0.000985504	0.00960314
ENSMUSG00000030872.14_Gga2	538.143	-0.950033	0.288617	-3.29167	0.000995944	0.00969762
ENSMUSG00000004865.15_Srpk1	1248.45	-0.723847	0.219947	-3.291	0.000998304	0.00971335
ENSMUSG00000020196.10_Cabin1	2154.47	0.566156	0.172059	3.29047	0.00100021	0.00972466
ENSMUSG00000005656.9_Snx6	1997.85	-0.567861	0.172671	-3.28869	0.00100656	0.00976773
ENSMUSG00000053334.6_Ficd	614.765	-0.67918	0.206526	-3.28859	0.00100689	0.00976773
ENSMUSG00000061787.15_Rps17	5600.76	-0.632422	0.192288	-3.28893	0.0010057	0.00976773
ENSMUSG00000032122.15_Slc37a2	160.389	-1.09437	0.332869	-3.28767	0.00101019	0.00978619
ENSMUSG00000039195.4_RP23-161B9.10	1088.53	0.628071	0.191056	3.28736	0.00101131	0.00978619
ENSMUSG00000043969.4_Emx2	782.676	-0.802013	0.243979	-3.28723	0.0010118	0.00978619
ENSMUSG00000060594.6_Layn	1083.51	-0.677525	0.206093	-3.28747	0.00101091	0.00978619
ENSMUSG00000006498.16_Ptbp1	6551.82	-0.523708	0.159378	-3.28595	0.00101641	0.00980897
ENSMUSG00000020593.15_Lpin1	2305.98	0.659915	0.200812	3.28622	0.0010154	0.00980897
ENSMUSG00000036902.11_Neto2	6047.13	-0.623931	0.189875	-3.28601	0.00101618	0.00980897
ENSMUSG00000024261.5_Syt4	104.615	-1.57225	0.478904	-3.28303	0.00102698	0.00990371
ENSMUSG00000106379.1_Lhfpl3	113.592	1.28159	0.390626	3.28085	0.00103494	0.00997304
ENSMUSG00000038172.14_Ttc39b	1729.82	-0.70683	0.21547	-3.28041	0.00103655	0.00998076
ENSMUSG00000043631.8_Ecm2	103.264	1.26544	0.385778	3.28022	0.00103727	0.00998076
ENSMUSG00000029403.14_Cdkl2	140.584	1.08992	0.332454	3.27841	0.00104395	0.0100303
ENSMUSG00000040711.7_Sh3pxd2b	3116.4	-0.677629	0.206687	-3.27852	0.00104351	0.0100303
ENSMUSG00000032059.13_Alg9	574.296	-0.683999	0.208708	-3.27731	0.00104803	0.010062
ENSMUSG00000020604.13_Arsg	259.387	0.910872	0.278153	3.27472	0.00105768	0.0101397
ENSMUSG00000095567.7_Noc2l	2500.23	-0.742566	0.226749	-3.27483	0.00105725	0.0101397
ENSMUSG00000040003.18_Magi2	633.021	0.702584	0.214607	3.27382	0.00106104	0.0101644
ENSMUSG00000090673.1_Gm340	235.866	-0.962889	0.294153	-3.27343	0.00106252	0.0101711
ENSMUSG00000022844.8_Pdia5	371.264	-0.865729	0.264707	-3.27052	0.0010735	0.0102687
ENSMUSG00000104346.1_Pcdhga3	375.603	1.26735	0.387539	3.27024	0.00107455	0.0102713
ENSMUSG00000022090.10_Pdlim2	1257.68	0.589664	0.180415	3.26838	0.00108167	0.0103317
ENSMUSG00000004371.14_Il11	191.356	-1.22766	0.375725	-3.26744	0.00108526	0.0103585
ENSMUSG00000029119.9_Man2b2	2550.77	0.624695	0.191265	3.26613	0.00109029	0.0103988
ENSMUSG00000027479.14_Mapre1	6102.82	-0.520109	0.159345	-3.26404	0.00109835	0.0104604
ENSMUSG00000029090.12_Adgra3	2111.24	0.578439	0.177206	3.26422	0.00109765	0.0104604
ENSMUSG00000017677.11_Wsb1	1248.49	-0.605424	0.185542	-3.263	0.00110239	0.0104912
ENSMUSG00000040624.17_Plekhg1	323.868	0.803859	0.246479	3.26138	0.00110873	0.0105438
ENSMUSG00000024327.15_Slc39a7	5332.61	-0.530573	0.162723	-3.26059	0.0011118	0.0105653
ENSMUSG00000047044.7_D030056L22Rik	595.92	-0.739462	0.226917	-3.25874	0.0011191	0.010627
ENSMUSG00000016664.16_Pacsin2	3831.58	0.535611	0.16439	3.25818	0.00112129	0.01064
ENSMUSG00000038612.16_Mcl1	6403.17	-0.582718	0.178985	-3.25568	0.00113121	0.0107263
ENSMUSG00000048796.7_Cyb561d1	297.369	0.881551	0.270808	3.25526	0.00113289	0.0107344
ENSMUSG00000020256.14_Aldh1l2	221.752	-1.03528	0.318249	-3.25304	0.00114178	0.0108109
ENSMUSG00000029416.17_Slc15a4	772.071	-0.672627	0.206864	-3.25154	0.00114783	0.0108523
ENSMUSG00000029651.16_Mtus2	91.2523	1.35151	0.415632	3.25171	0.00114712	0.0108523
ENSMUSG00000057914.15_Cacnb2	554.857	0.676324	0.208035	3.25101	0.00114997	0.0108648
ENSMUSG00000054203.7_Ifi205	140.511	-1.09999	0.338396	-3.25059	0.00115165	0.0108727
ENSMUSG00000019796.12_Lrp11	1922.97	0.544525	0.167542	3.25008	0.00115371	0.0108843
ENSMUSG00000051343.11_Rab11fip5	2335.37	-0.553277	0.170253	-3.24974	0.00115512	0.0108897
ENSMUSG00000025911.14_Adhfe1	420.363	1.06607	0.328111	3.24913	0.0011576	0.0108964
ENSMUSG00000047417.17_Rexo1	723.655	0.644408	0.198327	3.24923	0.00115719	0.0108964
ENSMUSG00000067924.4_Cxx1b	1488.96	0.561427	0.172803	3.24895	0.00115834	0.0108964
ENSMUSG00000040855.15_Reps2	148.202	1.3977	0.4303	3.24821	0.00116133	0.0109167
ENSMUSG00000050002.14_Idnk	398.647	0.76109	0.23436	3.24753	0.00116413	0.0109351
ENSMUSG00000039153.16_Runx2	1108.75	-0.586	0.180478	-3.24694	0.00116652	0.0109497
ENSMUSG00000028073.15_Pear1	63.7965	-1.57759	0.485916	-3.24663	0.00116779	0.0109537
ENSMUSG00000030882.19_Dnhd1	67.9764	-1.49019	0.459175	-3.24538	0.00117296	0.0109943
ENSMUSG00000000253.13_Gmpr	665.387	0.973127	0.299888	3.24496	0.00117466	0.0110023
ENSMUSG00000033417.15_Cacul1	1778.21	-0.554357	0.170941	-3.24297	0.0011829	0.0110636
ENSMUSG00000033706.13_Smyd5	722.225	-0.878325	0.270837	-3.243	0.00118278	0.0110636
ENSMUSG00000022552.16_Sharpin	603.869	-0.784693	0.241988	-3.24269	0.00118405	0.0110653
ENSMUSG00000050335.17_Lgals3	4285.48	-0.655751	0.202235	-3.24252	0.00118478	0.0110653
ENSMUSG00000020917.17_Acly	6045.04	0.592711	0.182858	3.24138	0.00118951	0.0111016
ENSMUSG00000028618.11_Tmem59	7973.47	0.563886	0.173983	3.24105	0.00119091	0.0111046
ENSMUSG00000074825.4_Itpripl1	119.78	-1.18187	0.364672	-3.2409	0.00119154	0.0111046
ENSMUSG00000004270.13_Lpcat3	1098.33	0.696957	0.215089	3.24032	0.00119395	0.0111143
ENSMUSG00000026922.13_Agpat2	181.349	-1.01652	0.313718	-3.24024	0.00119429	0.0111143
ENSMUSG00000013236.17_Ptprs	11201.1	0.757329	0.233803	3.23917	0.00119878	0.0111402
ENSMUSG00000028633.7_Ctps	4131.68	-0.518422	0.160045	-3.23923	0.00119852	0.0111402
ENSMUSG00000037815.6_Ctnna1	13986.6	0.564965	0.174443	3.23867	0.00120087	0.0111517
ENSMUSG00000050860.6_Phospho1	335.348	1.06802	0.329839	3.23799	0.00120374	0.0111648
ENSMUSG00000089824.10_Rbm12	910.803	-0.619341	0.191277	-3.23793	0.001204	0.0111648
ENSMUSG00000023904.10_Hcfc1r1	3141.95	-0.612317	0.189151	-3.23718	0.00120718	0.0111863
ENSMUSG00000015879.8_Fam184b	41.3113	2.24383	0.693437	3.23582	0.00121295	0.0112079
ENSMUSG00000022324.15_Matn2	111.362	1.24449	0.384572	3.23603	0.00121203	0.0112079
ENSMUSG00000032625.14_Thsd7a	301.916	1.08856	0.336364	3.23624	0.00121116	0.0112079
ENSMUSG00000039197.10_Adk	1516.05	0.667095	0.206151	3.23596	0.00121234	0.0112079
ENSMUSG00000029575.17_Mmab	508.775	0.691957	0.213918	3.23468	0.00121778	0.0112447
ENSMUSG00000052942.13_Glis3	1591.86	-0.682928	0.211254	-3.23274	0.0012261	0.0113134
ENSMUSG00000028284.13_Map3k7	2354.63	-0.546993	0.1693	-3.2309	0.001234	0.0113783
ENSMUSG00000009905.5_Kdsr	1491.47	0.566363	0.175361	3.22969	0.00123925	0.0114186
ENSMUSG00000040010.10_Slc7a5	3865.59	-0.734283	0.227413	-3.22886	0.00124285	0.011442
ENSMUSG00000072966.11_Gprasp2	247.746	-1.0978	0.340013	-3.2287	0.00124354	0.011442
ENSMUSG00000031955.10_Bcar1	4658.26	-0.501047	0.155213	-3.22812	0.00124608	0.0114572
ENSMUSG00000022617.15_Chkb	533.051	-0.687466	0.213081	-3.22631	0.001254	0.0115219
ENSMUSG00000031840.12_Rab3a	543.383	0.693682	0.215024	3.22606	0.00125507	0.0115236
ENSMUSG00000030980.17_Knop1	1150.88	-0.724933	0.22477	-3.22522	0.00125875	0.0115429
ENSMUSG00000040021.13_Lats1	2570.29	-0.562869	0.174523	-3.22518	0.00125893	0.0115429
ENSMUSG00000038544.14_Inip	496.248	-0.753899	0.233799	-3.22456	0.00126165	0.0115597
ENSMUSG00000050394.14_Armcx6	440.171	-0.859255	0.266502	-3.2242	0.00126323	0.011566
ENSMUSG00000046982.10_Tshz1	1225	0.683745	0.212096	3.22375	0.00126522	0.0115761
ENSMUSG00000035443.10_Thyn1	1383.91	-0.670674	0.208113	-3.22265	0.00127012	0.0116128
ENSMUSG00000053166.14_Cdh22	1873.45	0.91264	0.283225	3.22232	0.00127158	0.011618
ENSMUSG00000022089.9_Bin3	406.111	-0.733497	0.227687	-3.22151	0.00127516	0.0116425
ENSMUSG00000062997.6_Rpl35	4890.54	-0.610504	0.189595	-3.22004	0.00128175	0.0116945
ENSMUSG00000029030.14_Tprgl	3097.51	-0.606278	0.18837	-3.21854	0.00128843	0.0117472
ENSMUSG00000031925.17_Maml2	2036.49	-0.537142	0.166919	-3.21797	0.001291	0.0117625
ENSMUSG00000026471.14_Mr1	504.546	-0.94738	0.294501	-3.2169	0.00129582	0.011795
ENSMUSG00000027366.12_Sppl2a	2088.52	-0.559296	0.173868	-3.21678	0.00129638	0.011795
ENSMUSG00000020467.15_Efemp1	528.275	0.718156	0.223309	3.21597	0.00130004	0.01182
ENSMUSG00000003992.15_Ssbp2	768.169	0.655173	0.203933	3.21268	0.00131502	0.0119395
ENSMUSG00000049553.11_Polr1a	1690.3	-0.608766	0.189478	-3.21285	0.00131424	0.0119395
ENSMUSG00000030126.17_Tmcc1	947.958	0.618435	0.192533	3.21211	0.00131766	0.0119533
ENSMUSG00000053279.7_Aldh1a1	992.573	0.723179	0.225152	3.21195	0.00131837	0.0119533
ENSMUSG00000033174.17_Mgll	1501.8	0.917339	0.285728	3.21053	0.0013249	0.0120042
ENSMUSG00000027208.14_Fgf7	61.4403	-1.62154	0.505131	-3.21015	0.00132668	0.012012
ENSMUSG00000051378.10_Kif18b	256.575	-1.1111	0.346266	-3.20881	0.00133288	0.0120597
ENSMUSG00000048307.8_Ankrd46	2358.81	0.561562	0.175245	3.20443	0.00135328	0.0122219
ENSMUSG00000079435.9_Rpl36a	2576.65	-0.678067	0.211598	-3.20451	0.00135293	0.0122219
ENSMUSG00000103567.1_Pcdhga5	293.304	1.06527	0.332445	3.20436	0.00135362	0.0122219
ENSMUSG00000039616.9_Mocos	177.774	-1.10332	0.344409	-3.20351	0.00135762	0.0122495
ENSMUSG00000032252.14_Glce	1048.19	-0.71991	0.224751	-3.20315	0.00135933	0.0122553
ENSMUSG00000039985.14_Fam60a	272.427	-1.01162	0.315837	-3.20298	0.00136013	0.0122553
ENSMUSG00000058756.13_Thra	3870.63	0.650899	0.203433	3.19958	0.00137629	0.0123923
ENSMUSG00000004393.10_Ddx56	1368.59	-0.660358	0.206447	-3.19868	0.00138061	0.0124226
ENSMUSG00000034543.14_Morc2a	1338.45	-0.561301	0.175508	-3.19815	0.00138313	0.0124367
ENSMUSG00000012848.15_Rps5	7106.44	-0.596317	0.186488	-3.19761	0.00138571	0.0124513
ENSMUSG00000022686.14_B3gnt5	734.782	-0.642942	0.201107	-3.19702	0.00138856	0.0124661
ENSMUSG00000035877.17_Zhx3	2178.24	0.74447	0.232875	3.19687	0.00138927	0.0124661
ENSMUSG00000041747.3_Utp15	643.978	-0.793992	0.248405	-3.19637	0.0013917	0.0124794
ENSMUSG00000032965.11_Ift57	1624.17	0.563771	0.17643	3.19544	0.00139619	0.012511
ENSMUSG00000033436.13_Armcx2	3570.22	-0.561036	0.175628	-3.19446	0.00140094	0.0125449
ENSMUSG00000057672.16_Pkn1	1871.42	-0.553591	0.173309	-3.19425	0.00140196	0.0125454
ENSMUSG00000004633.17_Chn2	84.1492	1.35381	0.423944	3.19337	0.00140621	0.0125748
ENSMUSG00000028743.7_Akr7a5	923.842	0.612159	0.191812	3.19146	0.00141555	0.0126497
ENSMUSG00000024376.6_Epb41l4a	1391.17	0.706146	0.221416	3.18922	0.00142657	0.0127394
ENSMUSG00000063889.16_Crem	326.007	0.79342	0.248811	3.18885	0.0014284	0.0127471
ENSMUSG00000008682.13_Rpl10	8755.37	-0.592851	0.185934	-3.1885	0.00143011	0.0127536
ENSMUSG00000056553.14_Ptprn2	98.8681	1.46644	0.460036	3.18767	0.00143426	0.0127819
ENSMUSG00000028656.14_Cap1	11514.8	-0.498645	0.156445	-3.18734	0.00143588	0.0127876
ENSMUSG00000062257.13_Opcml	90.6445	1.78718	0.560822	3.18671	0.00143901	0.0128067
ENSMUSG00000029291.11_Rufy3	1730.16	0.57514	0.180521	3.186	0.00144253	0.0128292
ENSMUSG00000027800.14_Tm4sf1	5193.46	-0.648857	0.203788	-3.18398	0.00145263	0.0129103
ENSMUSG00000021494.9_Ddx41	1338.04	-0.558165	0.175365	-3.18288	0.00145819	0.0129508
ENSMUSG00000024150.11_Mcfd2	1764.76	0.608931	0.19135	3.18229	0.00146117	0.0129544
ENSMUSG00000036478.8_Btg1	1959.02	-0.556087	0.174749	-3.18221	0.00146157	0.0129544
ENSMUSG00000049300.11_Prmt6	697.438	-0.712709	0.223952	-3.18243	0.00146047	0.0129544
ENSMUSG00000047098.18_Rnf31	886.981	-0.638211	0.20057	-3.18199	0.00146267	0.0129553
ENSMUSG00000038619.12_Ensa	3137.37	0.570819	0.179671	3.17702	0.00148799	0.0131707
ENSMUSG00000032890.17_Rims3	93.465	-1.36011	0.428173	-3.17654	0.00149042	0.0131832
ENSMUSG00000043866.11_Taf10	1745.23	-0.591375	0.186193	-3.17613	0.00149252	0.0131928
ENSMUSG00000022623.16_Shank3	409.304	0.778917	0.245279	3.17564	0.00149509	0.0132066
ENSMUSG00000071644.10_Eef1g	14719.3	-0.642759	0.202426	-3.17528	0.0014969	0.0132137
ENSMUSG00000064247.14_Plcxd1	105.864	1.29871	0.409036	3.17506	0.00149806	0.013215
ENSMUSG00000022483.17_Col2a1	196.144	-1.21199	0.381809	-3.17432	0.00150188	0.0132389
ENSMUSG00000047193.16_Dync2h1	599.243	0.791303	0.249297	3.17414	0.00150281	0.0132389
ENSMUSG00000021765.9_Fst	1485.37	-0.582511	0.183619	-3.17238	0.00151194	0.0133014
ENSMUSG00000085622.9_RP24-273K21.3	103.817	1.18656	0.374023	3.17244	0.00151165	0.0133014
ENSMUSG00000036036.15_Zfp57	46.1309	-1.94619	0.61361	-3.1717	0.0015155	0.0133237
ENSMUSG00000022325.14_Pop1	595.127	-0.687848	0.217002	-3.16978	0.00152557	0.0134032
ENSMUSG00000028756.12_Pink1	4064.93	0.770934	0.243244	3.16938	0.00152763	0.0134123
ENSMUSG00000043556.10_Fbxl7	991.607	0.601801	0.190058	3.16641	0.00154335	0.0135412
ENSMUSG00000034263.13_Ints14	745.735	-0.669295	0.211414	-3.1658	0.00154655	0.0135601
ENSMUSG00000018199.9_Trove2	3839.95	-0.521442	0.164801	-3.16407	0.00155577	0.0136277
ENSMUSG00000019295.8_Tmem129	1396.65	-0.614706	0.194283	-3.16397	0.00155635	0.0136277
ENSMUSG00000040952.16_Rps19	4833.14	-0.589849	0.186454	-3.16352	0.00155874	0.0136395
ENSMUSG00000001870.15_Ltbp1	4377.09	0.541094	0.171061	3.16316	0.00156065	0.0136418
ENSMUSG00000008384.8_Sertad1	756.972	-0.641764	0.202892	-3.16308	0.0015611	0.0136418
ENSMUSG00000031755.6_Bbs2	473.021	0.808043	0.255509	3.16249	0.00156428	0.0136434
ENSMUSG00000046330.10_Rpl37a	5100.43	-0.610528	0.193055	-3.16246	0.00156441	0.0136434
ENSMUSG00000063765.12_Chadl	152.411	-1.065	0.336726	-3.16281	0.00156252	0.0136434
ENSMUSG00000026289.15_Atg16l1	1044.96	0.58147	0.183915	3.16163	0.00156888	0.0136732
ENSMUSG00000030019.6_Fbxl14	1118.46	-0.618996	0.195924	-3.15937	0.00158112	0.0137614
ENSMUSG00000096995.2_RP23-3K10.3	126.574	1.10461	0.349614	3.15952	0.00158028	0.0137614
ENSMUSG00000000743.9_Chmp1a	3079.62	-0.568478	0.179976	-3.15863	0.0015851	0.0137777
ENSMUSG00000073678.4_Pgap1	249.729	-0.949593	0.300632	-3.15866	0.00158498	0.0137777
ENSMUSG00000032932.15_Hspa13	3056.57	0.561157	0.177669	3.15844	0.00158617	0.0137778
ENSMUSG00000003429.11_Rps11	7149.31	-0.643564	0.203878	-3.15661	0.00159614	0.013846
ENSMUSG00000008136.14_Fhl2	351.727	-0.763648	0.241914	-3.15669	0.00159571	0.013846
ENSMUSG00000054733.9_Msra	295.465	0.817939	0.259167	3.15603	0.00159932	0.0138633
ENSMUSG00000063430.9_Wscd2	961.052	0.839567	0.266034	3.15586	0.00160027	0.0138633
ENSMUSG00000068856.3_Sf3b4	2283.38	-0.650776	0.206228	-3.15562	0.00160157	0.0138654
ENSMUSG00000083012.8_Fam220a	714.311	-0.637397	0.202005	-3.15535	0.00160308	0.0138692
ENSMUSG00000003382.18_Etv3	736.435	-0.666513	0.211295	-3.15442	0.00160818	0.0139041
ENSMUSG00000074743.4_Thbd	167.009	-1.13048	0.358448	-3.15382	0.00161148	0.0139234
ENSMUSG00000017802.14_Fam134c	1759.54	0.5365	0.170124	3.15358	0.00161282	0.0139258
ENSMUSG00000003500.13_Impdh1	170.58	-1.07012	0.339506	-3.15199	0.00162159	0.0139923
ENSMUSG00000036918.15_Ttc7	175.361	1.42273	0.451486	3.15121	0.00162597	0.0140208
ENSMUSG00000063727.3_Tnfrsf11b	2005.23	-0.988522	0.313727	-3.1509	0.00162768	0.0140262
ENSMUSG00000050148.9_Ubqln2	2948.36	-0.507463	0.161067	-3.15064	0.00162914	0.0140296
ENSMUSG00000031119.4_Gpc4	16000.1	0.629045	0.199785	3.1486	0.00164052	0.0141183
ENSMUSG00000027488.12_Snta1	1877.51	-0.655121	0.208146	-3.14741	0.00164721	0.0141665
ENSMUSG00000022206.7_Npr3	155.081	1.1511	0.365854	3.14635	0.00165325	0.0141996
ENSMUSG00000039103.12_Nexn	1165.49	-0.577826	0.18364	-3.14651	0.00165232	0.0141996
ENSMUSG00000038776.13_Ephx1	14126.5	0.723974	0.230127	3.14597	0.00165538	0.0142068
ENSMUSG00000089715.12_Cbx6	3590.28	0.536669	0.170598	3.14581	0.00165626	0.0142068
ENSMUSG00000029992.14_Gfpt1	2709.4	-0.520574	0.165556	-3.14439	0.00166431	0.0142665
ENSMUSG00000039068.16_Zzz3	1704.16	-0.556641	0.177039	-3.14417	0.00166561	0.0142682
ENSMUSG00000026657.16_Frmd4a	2491.52	-0.537103	0.170868	-3.14339	0.00167006	0.0142906
ENSMUSG00000031546.6_Gins4	628.732	-0.694847	0.221055	-3.14332	0.00167041	0.0142906
ENSMUSG00000089951.8_RP23-442I10.1	91.1988	1.24249	0.395633	3.14052	0.0016865	0.0144188
ENSMUSG00000070498.3_Tmem132b	4827.72	0.915992	0.29181	3.139	0.00169526	0.0144841
ENSMUSG00000099583.2_Hist1h3d	36.6577	1.98121	0.631243	3.13858	0.00169768	0.0144954
ENSMUSG00000002020.15_Ltbp2	2430.21	-0.643194	0.20511	-3.13585	0.00171358	0.0146215
ENSMUSG00000025967.16_Eef1b2	5793.77	-0.518378	0.165328	-3.13545	0.00171588	0.0146315
ENSMUSG00000036949.16_Slc39a12	1650.54	2.12037	0.67631	3.13521	0.00171732	0.0146343
ENSMUSG00000034401.16_Spata6	1037.52	-0.662001	0.211227	-3.13407	0.001724	0.0146816
ENSMUSG00000047675.15_Rps8	9280.56	-0.586069	0.18702	-3.13373	0.00172603	0.0146892
ENSMUSG00000033964.12_Zbtb41	1279.6	-0.593924	0.189561	-3.13315	0.00172939	0.0147083
ENSMUSG00000009030.14_Pdcl	1416.11	0.662359	0.211464	3.13225	0.00173474	0.0147441
ENSMUSG00000026885.13_Ttll11	260.34	0.838381	0.267715	3.13162	0.00173842	0.0147658
ENSMUSG00000093674.7_Rpl41	9802.87	-0.574306	0.183404	-3.13137	0.00173992	0.014769
ENSMUSG00000078676.9_Casc3	1553.75	-0.615901	0.196811	-3.1294	0.00175166	0.0148589
ENSMUSG00000026489.13_Adck3	323.44	1.10067	0.351778	3.12888	0.00175475	0.0148755
ENSMUSG00000030643.14_Rab30	712.899	0.656876	0.209975	3.12836	0.00175787	0.0148922
ENSMUSG00000038301.15_Snx10	735.248	-0.690573	0.22081	-3.12745	0.00176329	0.0149285
ENSMUSG00000027288.16_Zfp106	4643.76	-0.506574	0.162118	-3.12473	0.00177969	0.0150575
ENSMUSG00000044340.7_Phlpp1	4392.9	-0.557491	0.178437	-3.1243	0.00178226	0.0150694
ENSMUSG00000070047.14_Fat1	28822.2	0.476391	0.152534	3.12319	0.00178904	0.015117
ENSMUSG00000028782.14_Adgrb2	2092.77	0.825305	0.264274	3.12291	0.0017907	0.0151212
ENSMUSG00000048582.7_Gja3	546.217	0.889015	0.284736	3.12225	0.00179476	0.0151457
ENSMUSG00000029233.15_Srd5a3	667.829	-0.656345	0.210277	-3.12133	0.00180037	0.0151832
ENSMUSG00000018921.11_Pelp1	1175.89	-0.605605	0.194035	-3.12111	0.00180172	0.0151848
ENSMUSG00000002825.8_Qtrt1	172.187	-1.06044	0.33984	-3.1204	0.00180605	0.015202
ENSMUSG00000102222.1_Pcdhga10	268.722	0.989838	0.317216	3.12039	0.0018061	0.015202
ENSMUSG00000020111.15_Micu1	2723.21	0.646568	0.207401	3.11749	0.00182401	0.0153371
ENSMUSG00000025792.9_Slc25a10	848.525	0.642842	0.206211	3.11741	0.0018245	0.0153371
ENSMUSG00000030465.19_Psd3	989.984	0.654162	0.209923	3.1162	0.001832	0.0153902
ENSMUSG00000025362.6_Rps26	6599.41	-0.62107	0.199375	-3.11509	0.0018389	0.0154383
ENSMUSG00000039501.14_Znfx1	2719.01	-0.588526	0.188961	-3.11454	0.00184235	0.0154572
ENSMUSG00000032224.15_Fam81a	988.517	0.797014	0.255943	3.11403	0.00184551	0.0154738
ENSMUSG00000018012.11_Rac3	363.668	-0.831423	0.26702	-3.11371	0.0018475	0.0154805
ENSMUSG00000030245.10_Golt1b	1948.18	-0.526622	0.169146	-3.11342	0.00184936	0.0154861
ENSMUSG00000022412.14_Mief1	1191.31	-0.636423	0.20443	-3.11315	0.00185101	0.01549
ENSMUSG00000039530.17_Tusc3	4095.78	0.63352	0.203562	3.11218	0.00185713	0.0155214
ENSMUSG00000053819.16_Camk2d	4325.36	-0.515547	0.165652	-3.11222	0.00185686	0.0155214
ENSMUSG00000069094.12_Pde7a	702.216	-0.655228	0.210644	-3.1106	0.00186709	0.0155945
ENSMUSG00000031154.15_Otud5	1648.49	-0.537403	0.172776	-3.1104	0.00186832	0.0155949
ENSMUSG00000028370.7_Pappa	339.166	-0.781929	0.251481	-3.10929	0.00187536	0.0156436
ENSMUSG00000027661.4_Slc2a10	217.136	-0.939371	0.302177	-3.10868	0.00187926	0.0156661
ENSMUSG00000056209.7_Npm3	624.975	-0.954298	0.307155	-3.1069	0.00189062	0.0157507
ENSMUSG00000026483.13_Fam129a	67.13	-1.68875	0.543659	-3.10627	0.00189466	0.0157743
ENSMUSG00000031935.9_Med17	1017.81	-0.609755	0.196318	-3.10596	0.00189665	0.0157808
ENSMUSG00000032867.8_Fbxw8	3344.64	-0.508135	0.163628	-3.10543	0.00190001	0.0157894
ENSMUSG00000038648.5_Creb3l2	2957.66	-0.511819	0.164815	-3.10542	0.00190011	0.0157894
ENSMUSG00000042659.15_Arrdc4	1297.71	-0.569745	0.183499	-3.10489	0.00190349	0.0158074
ENSMUSG00000045374.18_Wdr81	3582.26	-0.499529	0.16093	-3.10401	0.00190915	0.0158444
ENSMUSG00000020723.3_Cacng4	155.666	1.09547	0.353102	3.1024	0.00191957	0.0159016
ENSMUSG00000021175.15_Cdca7l	314.011	-0.829085	0.267241	-3.10238	0.00191971	0.0159016
ENSMUSG00000073702.11_Rpl31	2915.96	-0.749137	0.241449	-3.10267	0.00191782	0.0159016
ENSMUSG00000026344.9_Lypd1	137.419	1.09033	0.351739	3.09983	0.00193633	0.0160291
ENSMUSG00000033386.10_Frrs1	142.317	-1.21518	0.392242	-3.09804	0.00194807	0.0161161
ENSMUSG00000039481.5_Nrtn	75.9751	1.52843	0.493618	3.09638	0.00195899	0.0161961
ENSMUSG00000049047.11_Armcx3	1483.55	-0.533288	0.17229	-3.0953	0.00196615	0.016245
ENSMUSG00000039199.6_Zdhhc1	722.328	0.624667	0.201888	3.09412	0.00197397	0.0162787
ENSMUSG00000048222.3_Mfap1b	1972.54	-0.516249	0.166846	-3.09417	0.00197366	0.0162787
ENSMUSG00000116275.1_Zc3h11a	1251.18	0.785627	0.253896	3.09428	0.00197289	0.0162787
ENSMUSG00000028426.10_Rad23b	8356.38	-0.505029	0.163247	-3.09365	0.00197711	0.0162943
ENSMUSG00000031805.17_Jak3	419.151	0.928865	0.300394	3.09216	0.00198706	0.0163659
ENSMUSG00000108461.1_RP24-157O12.2	45.2988	1.84081	0.595475	3.09133	0.0019926	0.0164012
ENSMUSG00000063362.13_Alg11	1069.88	-0.57182	0.184999	-3.09094	0.00199525	0.0164126
ENSMUSG00000035799.6_Twist1	118.481	-1.34664	0.435717	-3.09064	0.00199727	0.0164189
ENSMUSG00000020486.18_Sept4	443.404	1.06216	0.343758	3.08986	0.00200248	0.0164514
ENSMUSG00000013076.17_Amotl1	7360.75	-0.548112	0.177425	-3.08926	0.00200658	0.0164747
ENSMUSG00000040464.15_Gtpbp10	670.045	-0.679278	0.219904	-3.08897	0.0020085	0.0164801
ENSMUSG00000047067.7_Dusp28	169.031	1.19884	0.38823	3.08796	0.00201537	0.016526
ENSMUSG00000041483.14_Zfp281	1550.75	-0.54697	0.177188	-3.08695	0.00202225	0.016572
ENSMUSG00000078453.3_Abracl	253.376	-0.957746	0.310421	-3.08532	0.00203336	0.0166526
ENSMUSG00000037111.9_Setd7	4992.39	0.74184	0.24052	3.08432	0.00204021	0.0166982
ENSMUSG00000027221.5_Chst1	111.864	-1.36182	0.441571	-3.08404	0.0020421	0.0167032
ENSMUSG00000035842.10_Ddx11	184.918	-0.980668	0.318071	-3.08318	0.00204804	0.0167412
ENSMUSG00000032816.15_Igdcc4	2993.16	-0.73225	0.237559	-3.08239	0.00205344	0.0167749
ENSMUSG00000026509.15_Capn2	14686.8	-0.475108	0.154211	-3.08089	0.0020638	0.016849
ENSMUSG00000032291.8_Crabp1	289.28	-0.907454	0.29462	-3.08008	0.00206945	0.0168559
ENSMUSG00000042793.13_Lgr6	273.342	-0.977617	0.317379	-3.08028	0.00206806	0.0168559
ENSMUSG00000054612.4_Mgmt	257.861	-0.878928	0.285339	-3.0803	0.00206794	0.0168559
ENSMUSG00000058979.7_Cecr5	425.319	-0.715698	0.232367	-3.08003	0.00206981	0.0168559
ENSMUSG00000036752.4_Tubb4b	11051.7	-0.479288	0.155708	-3.07813	0.00208306	0.0169531
ENSMUSG00000031371.14_Haus7	602.885	-0.765956	0.248866	-3.07779	0.00208543	0.0169618
ENSMUSG00000022361.14_Zhx1	2508.32	0.694293	0.225644	3.07694	0.00209134	0.0169887
ENSMUSG00000029673.17_Auts2	797.398	0.66736	0.21689	3.07695	0.00209129	0.0169887
ENSMUSG00000024140.9_Epas1	1803.96	0.735126	0.238937	3.07666	0.00209336	0.0169945
ENSMUSG00000064138.14_Fam172a	1250.82	0.652332	0.212125	3.07523	0.00210343	0.0170656
ENSMUSG00000056895.4_Hist3h2ba	39.503	1.82648	0.594252	3.07357	0.00211513	0.0171499
ENSMUSG00000025656.17_Arhgef9	1444.88	0.779594	0.253815	3.0715	0.00212985	0.0172568
ENSMUSG00000068373.15_RP24-297H17.3	71.5748	1.39047	0.452725	3.07135	0.00213096	0.0172568
ENSMUSG00000026727.10_Rsu1	2704.57	-0.502078	0.163541	-3.07005	0.00214022	0.017321
ENSMUSG00000038324.13_Trpc4ap	5542.05	0.485097	0.158027	3.06972	0.00214261	0.0173296
ENSMUSG00000028910.12_Mecr	438.725	-0.744126	0.242528	-3.0682	0.0021535	0.0173961
ENSMUSG00000039686.14_Zer1	982.581	0.639348	0.20837	3.06833	0.00215262	0.0173961
ENSMUSG00000044447.5_Dock5	1420.55	-0.634165	0.206746	-3.06737	0.00215951	0.0174339
ENSMUSG00000032387.15_Rbpms2	244.281	-0.837942	0.273287	-3.06616	0.00216824	0.0174935
ENSMUSG00000063108.15_Zfp26	691.186	-0.635377	0.207258	-3.06563	0.00217214	0.0175141
ENSMUSG00000021136.13_Smoc1	215.016	0.93712	0.305744	3.06505	0.00217633	0.0175371
ENSMUSG00000032309.15_Fbxo22	1031.48	-0.621103	0.202674	-3.06455	0.00218	0.0175558
ENSMUSG00000022231.10_Sema5a	665.929	1.05676	0.345257	3.0608	0.00220747	0.0177605
ENSMUSG00000037242.8_Clic4	9988.69	-0.507047	0.165663	-3.06071	0.00220814	0.0177605
ENSMUSG00000000441.17_Raf1	2254.66	-0.506841	0.165695	-3.05888	0.00222164	0.017858
ENSMUSG00000050565.16_Tor1aip2	4449.24	-0.476614	0.155889	-3.05739	0.00223275	0.0179363
ENSMUSG00000093930.2_Hmgcs1	15912.4	0.847884	0.277353	3.05705	0.00223524	0.0179452
ENSMUSG00000020484.18_Xbp1	1832.84	-0.595031	0.194695	-3.05623	0.00224142	0.0179837
ENSMUSG00000033096.7_Apmap	1247.71	0.652733	0.213591	3.05599	0.00224318	0.0179868
ENSMUSG00000050288.6_Fzd2	1665.45	0.601933	0.196994	3.05559	0.00224618	0.0179998
ENSMUSG00000036473.15_Tbc1d24	597.948	-0.651566	0.213297	-3.05474	0.00225255	0.0180398
ENSMUSG00000037224.15_Zfyve28	276.438	0.823554	0.270074	3.04937	0.00229324	0.0183544
ENSMUSG00000044117.12_RP23-231E23.4	3203.52	0.483814	0.15868	3.049	0.00229608	0.0183658
ENSMUSG00000111133.1_RP23-354J5.3	264.929	0.849487	0.278737	3.04762	0.00230659	0.0184386
ENSMUSG00000003154.15_Foxj2	1536.81	0.527771	0.173212	3.04697	0.0023116	0.0184669
ENSMUSG00000026159.13_Agfg1	2308.62	-0.521738	0.171242	-3.04679	0.00231296	0.0184669
ENSMUSG00000031928.15_Mre11a	625.373	-0.708314	0.232515	-3.04632	0.0023166	0.0184846
ENSMUSG00000067870.5_Rpl31-ps8	3089.82	-0.552987	0.181634	-3.04451	0.0023306	0.018585
ENSMUSG00000066392.11_Nrxn3	359.243	0.891824	0.293146	3.04225	0.00234817	0.0187136
ENSMUSG00000020435.17_Osbp2	46.6658	1.94511	0.639588	3.0412	0.0023564	0.0187677
ENSMUSG00000004996.9_Mri1	440.23	-0.725637	0.23873	-3.03957	0.00236918	0.0188579
ENSMUSG00000085148.1_Mir22hg	787.836	-0.698226	0.229781	-3.03865	0.00237638	0.0189037
ENSMUSG00000047888.10_Tnrc6b	5569.82	0.57373	0.188842	3.03814	0.00238041	0.0189243
ENSMUSG00000016308.12_Ube2a	1010.38	-0.577943	0.190376	-3.03579	0.00239903	0.0190606
ENSMUSG00000025950.16_Idh1	2055.71	0.700032	0.230645	3.03511	0.00240449	0.0190808
ENSMUSG00000034320.14_Slc26a2	636.847	-0.655963	0.216121	-3.03517	0.002404	0.0190808
ENSMUSG00000026499.5_Acbd3	3150.81	-0.502129	0.165503	-3.03397	0.00241361	0.0191407
ENSMUSG00000028282.12_Casp8ap2	792.735	-0.627792	0.206933	-3.0338	0.00241497	0.0191407
ENSMUSG00000003161.15_Sri	3031.67	-0.507831	0.167461	-3.03253	0.0024251	0.019204
ENSMUSG00000073888.13_Ccl27a	149.588	0.973915	0.321166	3.03243	0.00242591	0.019204
ENSMUSG00000043498.3_9330132A10Rik	380.059	0.699685	0.230981	3.02919	0.00245209	0.0193995
ENSMUSG00000020840.10_Blmh	1510.04	0.570093	0.188258	3.02826	0.0024597	0.0194178
ENSMUSG00000023905.14_Tnfrsf12a	9020.32	0.49445	0.163262	3.02857	0.00245715	0.0194178
ENSMUSG00000037013.15_Ss18	1530.97	-0.559204	0.184667	-3.02817	0.00246036	0.0194178
ENSMUSG00000040040.16_Ift88	253.857	-0.900124	0.29725	-3.02818	0.00246035	0.0194178
ENSMUSG00000024511.15_Rab27b	989.017	0.583954	0.192866	3.02777	0.00246366	0.0194244
ENSMUSG00000026341.16_Actr3	10637.5	-0.517449	0.170905	-3.02771	0.00246418	0.0194244
ENSMUSG00000035696.15_Rnf38	996.793	-0.591294	0.195356	-3.02676	0.00247193	0.0194737
ENSMUSG00000056185.4_Snx32	230.818	1.10376	0.364787	3.02576	0.00248009	0.0195262
ENSMUSG00000039357.2_Fut11	387.529	-0.70949	0.234583	-3.02448	0.00249064	0.0195975
ENSMUSG00000001525.10_Tubb5	25784	-0.638764	0.211305	-3.02294	0.00250328	0.0196732
ENSMUSG00000031292.14_Cdkl5	785.115	0.687832	0.227534	3.02298	0.00250297	0.0196732
ENSMUSG00000034109.15_Golim4	4520.26	0.566113	0.187342	3.02181	0.00251267	0.019735
ENSMUSG00000048644.8_Ctxn1	2028.79	0.611049	0.202235	3.02148	0.00251544	0.0197449
ENSMUSG00000030770.15_Parva	6298.11	-0.484463	0.160354	-3.02121	0.00251767	0.0197505
ENSMUSG00000029064.15_Gnb1	16654.3	-0.454607	0.150485	-3.02094	0.00251994	0.0197565
ENSMUSG00000029076.14_Sdf4	4951.62	0.512038	0.169512	3.02065	0.00252232	0.0197632
ENSMUSG00000000605.9_Clcn4	2490.95	0.618964	0.20516	3.01699	0.002553	0.0199757
ENSMUSG00000009621.18_Vav2	1359.37	0.598875	0.198497	3.01705	0.00255244	0.0199757
ENSMUSG00000027611.12_Procr	51.6325	-1.58843	0.526518	-3.01687	0.00255403	0.0199757
ENSMUSG00000000049.11_Apoh	56.5847	1.53856	0.51003	3.01661	0.00255617	0.0199804
ENSMUSG00000014767.17_Tbp	540.583	-0.646061	0.21422	-3.01588	0.00256234	0.0200167
ENSMUSG00000028383.17_Hsdl2	1688.44	0.727974	0.241399	3.01565	0.00256429	0.0200199
ENSMUSG00000013415.9_Igf2bp1	33.1025	1.94471	0.645132	3.01444	0.00257453	0.0200878
ENSMUSG00000025794.9_Rpl14	7118.43	-0.563969	0.187112	-3.01407	0.00257769	0.0200922
ENSMUSG00000029217.16_Tec	122.549	-1.09689	0.363951	-3.01383	0.00257971	0.0200922
ENSMUSG00000030924.16_AC122423.2	141.035	-1.04674	0.347308	-3.01387	0.0025794	0.0200922
ENSMUSG00000021340.13_Gpld1	284.571	1.32055	0.438301	3.0129	0.00258768	0.0201302
ENSMUSG00000071573.13_Rnls	102.803	1.2002	0.398344	3.01297	0.00258702	0.0201302
ENSMUSG00000015568.16_Lpl	481.902	0.962746	0.319774	3.01071	0.00260641	0.0202638
ENSMUSG00000027074.14_Slc43a3	345.672	-0.767657	0.255021	-3.01018	0.00261096	0.0202871
ENSMUSG00000029599.13_Ddx54	3095.32	-0.523285	0.173911	-3.00892	0.00262178	0.020359
ENSMUSG00000022867.10_Usp25	2749.62	0.486545	0.161766	3.0077	0.0026323	0.0204285
ENSMUSG00000079179.9_Rab10os	481.935	0.708508	0.235579	3.00751	0.00263394	0.0204291
ENSMUSG00000044646.14_Zbtb7c	949.405	0.723565	0.240724	3.00578	0.002649	0.0205215
ENSMUSG00000058254.12_Tspan7	10244.6	0.649952	0.21623	3.00583	0.00264856	0.0205215
ENSMUSG00000019659.8_Ccdc12	485.403	0.686394	0.228408	3.00512	0.00265477	0.020554
ENSMUSG00000020167.14_Tcf3	2024.15	-0.510698	0.169979	-3.00447	0.00266043	0.0205734
ENSMUSG00000031871.9_Cdh5	81.8264	-1.65822	0.55189	-3.00462	0.00265912	0.0205734
ENSMUSG00000029580.14_Actb	132818	-0.452685	0.150754	-3.00281	0.00267501	0.0206623
ENSMUSG00000090935.10_Synj2bp	509.968	-0.777365	0.25888	-3.0028	0.0026751	0.0206623
ENSMUSG00000019124.10_Scrn1	8679.26	-0.496661	0.165476	-3.00141	0.00268736	0.0207447
ENSMUSG00000046312.4_RP23-100C7.2	153.503	-1.0033	0.334297	-3.00121	0.00268907	0.0207456
ENSMUSG00000018417.14_Myo1b	325.462	-0.746271	0.248817	-2.99928	0.00270615	0.0208651
ENSMUSG00000022526.8_Zfp251	725.889	-0.607714	0.202661	-2.99868	0.00271155	0.0208914
ENSMUSG00000028121.8_Bcar3	1218.06	0.94681	0.315757	2.99854	0.00271277	0.0208914
ENSMUSG00000048920.8_Fkrp	1076.51	0.596253	0.198977	2.9966	0.00273011	0.0210125
ENSMUSG00000037946.11_Fgd3	2229.75	-0.519762	0.173464	-2.99637	0.00273218	0.0210161
ENSMUSG00000027799.12_Nbea	1544.2	0.56277	0.187861	2.99568	0.00273834	0.021051
ENSMUSG00000036327.18_Qsox2	834.729	-0.571107	0.19071	-2.99463	0.00274777	0.021111
ENSMUSG00000009569.14_Mkl2	650.941	-0.629162	0.210113	-2.99439	0.0027499	0.021115
ENSMUSG00000002845.14_Tmem39a	479.444	-0.663684	0.221722	-2.99332	0.0027596	0.021177
ENSMUSG00000030264.14_Thumpd3	1537.04	-0.613006	0.204901	-2.99171	0.00277417	0.0212762
ENSMUSG00000035614.11_Fam179b	1771.45	-0.506429	0.169372	-2.99004	0.00278937	0.0213802
ENSMUSG00000017446.14_C1qtnf1	600.892	1.05309	0.352385	2.98847	0.00280374	0.0214652
ENSMUSG00000070871.10_Ccnyl1	1052.56	-0.604984	0.202439	-2.98848	0.00280365	0.0214652
ENSMUSG00000018405.7_Mrm1	444.711	-0.853093	0.285482	-2.98825	0.00280577	0.0214681
ENSMUSG00000030207.15_Fam234b	1372.61	0.557707	0.186729	2.98671	0.00281993	0.0215511
ENSMUSG00000030747.5_Dgat2	211.767	1.01109	0.338525	2.98675	0.00281962	0.0215511
ENSMUSG00000025875.14_Tspan17	569.224	-0.77722	0.260271	-2.98619	0.00282475	0.0215753
ENSMUSG00000025427.14_Rnf165	57.8347	1.53215	0.513173	2.98565	0.0028298	0.0216013
ENSMUSG00000039676.4_Capsl	150.188	1.16382	0.389877	2.98509	0.00283495	0.0216279
ENSMUSG00000033059.7_Pygb	11864.5	0.79447	0.266202	2.98446	0.00284081	0.0216473
ENSMUSG00000101249.1_RP23-8J15.1	3674.4	0.839487	0.281277	2.98455	0.00283995	0.0216473
ENSMUSG00000033060.15_Lmo7	286.081	0.830964	0.278491	2.98381	0.00284681	0.0216803
ENSMUSG00000031799.9_Tpm4	12322.1	-0.51679	0.173221	-2.98342	0.00285046	0.0216954
ENSMUSG00000004221.16_Ikbkg	1912.36	0.528581	0.177255	2.98203	0.00286344	0.0217815
ENSMUSG00000012114.17_Med15	1543.46	-0.544669	0.182698	-2.98126	0.00287067	0.0217984
ENSMUSG00000036504.6_Phpt1	997.978	0.682025	0.228765	2.98134	0.00286992	0.0217984
ENSMUSG00000068099.4_AC104325.1	523.27	1.08762	0.364819	2.98127	0.0028706	0.0217984
ENSMUSG00000042359.18_Osbpl6	2138.05	-0.52787	0.177092	-2.98077	0.00287527	0.0218206
ENSMUSG00000038212.16_Mfsd14b	1774.01	0.500689	0.168011	2.9801	0.00288155	0.0218555
ENSMUSG00000019868.16_Vta1	1388.33	-0.538985	0.180898	-2.97949	0.00288725	0.0218861
ENSMUSG00000056214.8_Pard6g	561.389	-0.673184	0.225963	-2.97917	0.00289028	0.0218963
ENSMUSG00000039476.13_Prrx2	114.679	-1.14521	0.384453	-2.9788	0.00289383	0.0218977
ENSMUSG00000057335.11_Cep170	3053.77	-0.531179	0.17831	-2.97896	0.00289231	0.0218977
ENSMUSG00000033542.13_Arhgef5	572.094	-0.847822	0.284663	-2.97834	0.00289812	0.0219175
ENSMUSG00000029500.16_Pgam5	1230.88	-0.631134	0.212052	-2.97632	0.0029173	0.0220497
ENSMUSG00000024014.7_Pim1	761.707	-0.843819	0.28359	-2.97549	0.00292519	0.0220837
ENSMUSG00000056124.5_B4galt6	1470.03	-0.516556	0.1736	-2.97555	0.0029246	0.0220837
ENSMUSG00000020388.12_Pdlim4	2409.57	-0.595649	0.200209	-2.97513	0.00292862	0.0220968
ENSMUSG00000050312.12_Nsun3	487.058	-0.725867	0.244019	-2.97463	0.00293345	0.0221205
ENSMUSG00000033845.13_Mrpl15	935.534	-0.695353	0.233785	-2.97432	0.00293638	0.0221298
ENSMUSG00000019883.11_Echdc1	1484.76	0.548046	0.184318	2.97336	0.00294556	0.0221861
ENSMUSG00000042178.6_Armc5	1075.77	0.555973	0.187053	2.97228	0.00295598	0.0222518
ENSMUSG00000028430.14_Nol6	2679.49	-0.55107	0.185429	-2.97186	0.00296001	0.0222693
ENSMUSG00000033671.18_Cep350	1728.77	-0.611431	0.205827	-2.9706	0.00297216	0.0223478
ENSMUSG00000051236.13_Msrb3	1652.07	-0.509687	0.171669	-2.96902	0.00298755	0.0224506
ENSMUSG00000072568.4_Fam84b	3153.15	-0.47542	0.160154	-2.96853	0.00299232	0.0224735
ENSMUSG00000048249.14_Crebrf	991.528	-0.77524	0.261248	-2.96745	0.00300281	0.0225392
ENSMUSG00000021259.5_Cyp46a1	554.291	0.916767	0.309067	2.96624	0.00301467	0.0225892
ENSMUSG00000054426.11_RP24-155C13.1	134.256	1.05341	0.355127	2.96629	0.00301413	0.0225892
ENSMUSG00000103749.1_Pcdhgb5	389.132	0.976732	0.329267	2.96638	0.00301325	0.0225892
ENSMUSG00000020075.8_Ddx21	3525.6	-0.560779	0.189113	-2.96531	0.00302374	0.0226182
ENSMUSG00000026447.16_Pik3c2b	110.305	-1.22694	0.413743	-2.96546	0.00302235	0.0226182
ENSMUSG00000046818.7_Ddit4l	2476.78	-0.49135	0.165691	-2.96546	0.0030223	0.0226182
ENSMUSG00000027427.13_Polr3f	758.117	-0.583733	0.196937	-2.96406	0.00303607	0.0226945
ENSMUSG00000027499.12_Pkia	2734.65	0.488744	0.164897	2.96393	0.00303742	0.0226945
ENSMUSG00000018849.6_Wwc1	15894.7	0.595645	0.201004	2.96335	0.0030431	0.0227239
ENSMUSG00000040596.15_Pogk	1208.48	-0.528265	0.178279	-2.96314	0.00304519	0.0227265
ENSMUSG00000059327.9_Eda	121.627	1.08085	0.364823	2.96266	0.00304988	0.0227485
ENSMUSG00000015002.18_Efr3a	3878.21	0.487996	0.164798	2.96118	0.0030646	0.0228452
ENSMUSG00000074682.4_Zcchc3	361.347	0.708629	0.239366	2.96044	0.00307198	0.0228871
ENSMUSG00000019894.14_Slc6a15	670.859	0.720101	0.243312	2.95958	0.00308054	0.0229378
ENSMUSG00000027896.15_Slc16a4	99.7475	1.23553	0.417507	2.95929	0.00308346	0.0229464
ENSMUSG00000042436.12_Mfap4	110.842	1.28083	0.433182	2.95679	0.00310857	0.0231201
ENSMUSG00000056211.13_R3hdm1	1230.33	-0.558843	0.189031	-2.95635	0.00311302	0.02314
ENSMUSG00000019837.8_Gtf3c6	783.338	-0.681075	0.230448	-2.95544	0.00312219	0.0231742
ENSMUSG00000029629.17_Phf14	1116.63	0.561784	0.190071	2.95565	0.00312011	0.0231742
ENSMUSG00000032607.12_Amt	1424.14	0.53337	0.180496	2.95502	0.00312649	0.0231742
ENSMUSG00000074129.14_Rpl13a	13797.4	-0.539077	0.182428	-2.95502	0.00312651	0.0231742
ENSMUSG00000102440.1_Pcdhga9	97.0038	1.19361	0.403889	2.95528	0.00312385	0.0231742
ENSMUSG00000038250.9_Usp38	1399.08	-0.536465	0.181575	-2.95452	0.0031316	0.0231987
ENSMUSG00000030043.11_Tacr1	142.025	1.11807	0.378545	2.9536	0.00314087	0.0232542
ENSMUSG00000021236.16_Entpd5	1929.53	0.666657	0.225799	2.95244	0.00315278	0.0233159
ENSMUSG00000035181.6_Heatr5a	1536.03	-0.530938	0.179823	-2.95256	0.00315146	0.0233159
ENSMUSG00000010609.15_Psen2	504.702	0.639913	0.216817	2.9514	0.00316337	0.023372
ENSMUSG00000040297.12_Suco	2870.61	-0.487885	0.165309	-2.95134	0.00316395	0.023372
ENSMUSG00000026110.15_Mgat4a	263.569	-1.1073	0.375303	-2.95042	0.00317341	0.0234286
ENSMUSG00000042354.7_Gnl3	1404.24	-0.712954	0.241736	-2.94931	0.00318486	0.0234998
ENSMUSG00000098912.7_RP23-199B2.4	601.142	0.661073	0.224169	2.94899	0.00318815	0.0235108
ENSMUSG00000024502.9_Jakmip2	540.421	0.661906	0.224522	2.94807	0.00319766	0.0235676
ENSMUSG00000049420.9_Tmem200a	1060.14	-0.691257	0.234614	-2.94636	0.00321538	0.0236848
ENSMUSG00000039202.12_Abhd2	3931.71	-0.569349	0.19325	-2.94618	0.00321722	0.023685
ENSMUSG00000020620.14_Abca8b	370.679	0.830301	0.281864	2.94575	0.00322175	0.023705
ENSMUSG00000021662.10_Arhgef28	211.799	0.891581	0.302788	2.94458	0.00323398	0.0237815
ENSMUSG00000028334.10_Nans	923.452	-0.584573	0.198611	-2.9433	0.0032473	0.023866
ENSMUSG00000046962.16_Zbtb21	820.555	-0.615879	0.209269	-2.94301	0.00325039	0.0238752
ENSMUSG00000048636.7_RP24-193H8.2	865.793	-0.583006	0.198117	-2.94273	0.00325334	0.0238835
ENSMUSG00000028078.14_Dclk2	1186.37	0.554798	0.188556	2.94235	0.00325735	0.0238994
ENSMUSG00000016496.7_Cd274	178.688	-1.0555	0.358771	-2.94198	0.00326116	0.0239139
ENSMUSG00000029499.11_Pxmp2	196.104	1.05849	0.359822	2.9417	0.00326411	0.0239221
ENSMUSG00000103088.1_Pcdhgb6	600.101	0.882005	0.299921	2.94079	0.00327379	0.0239796
ENSMUSG00000030659.14_Nucb2	374.955	0.756434	0.257404	2.9387	0.00329592	0.0241281
ENSMUSG00000028680.14_Plk3	104.929	-1.19064	0.405248	-2.93806	0.00330277	0.0241647
ENSMUSG00000027184.14_Caprin1	10675.4	-0.459228	0.156354	-2.9371	0.00331303	0.0242262
ENSMUSG00000054555.11_Adam12	2009.85	-0.511627	0.174376	-2.93404	0.00334578	0.024452
ENSMUSG00000026726.10_Cubn	116.735	1.07366	0.366041	2.93318	0.00335514	0.0244971
ENSMUSG00000036295.5_Lrrn3	1415.23	0.513643	0.175129	2.93295	0.0033576	0.0244971
ENSMUSG00000057863.5_Rpl36	3773.08	-0.541683	0.184679	-2.93311	0.00335588	0.0244971
ENSMUSG00000052139.18_Bre	1838.13	0.49578	0.169129	2.93137	0.0033747	0.0246082
ENSMUSG00000006930.15_Hap1	263.615	0.936416	0.319556	2.93037	0.0033856	0.0246738
ENSMUSG00000021390.6_Ogn	2583.2	0.633851	0.216482	2.92796	0.0034119	0.0248516
ENSMUSG00000059796.16_Eif4a1	13776.2	-0.526346	0.179813	-2.92718	0.0034205	0.0248864
ENSMUSG00000074923.10_Pak6	111.222	1.16135	0.396728	2.92732	0.00341898	0.0248864
ENSMUSG00000022602.14_Arc	107.728	1.23294	0.421238	2.92694	0.00342309	0.0248914
ENSMUSG00000066043.13_Phactr4	892.431	-0.568872	0.194386	-2.9265	0.00342795	0.0249128
ENSMUSG00000034275.18_Igsf9b	1196.33	0.83762	0.286357	2.92509	0.00344362	0.0250128
ENSMUSG00000054640.14_Slc8a1	919.467	0.794939	0.27179	2.92482	0.00344653	0.0250199
ENSMUSG00000024350.5_Dnajc18	2340.34	0.52305	0.178875	2.92411	0.00345437	0.025049
ENSMUSG00000026278.14_Bok	232.665	-0.818442	0.279882	-2.92424	0.00345295	0.025049
ENSMUSG00000040715.12_Rsc1a1	127.296	-1.12807	0.386051	-2.92208	0.00347702	0.0251852
ENSMUSG00000044072.14_Eml6	211.033	0.907969	0.310713	2.92222	0.00347551	0.0251852
ENSMUSG00000030604.9_Zfp626	524.33	-0.637681	0.21827	-2.92152	0.00348325	0.0252163
ENSMUSG00000031626.17_Sorbs2	19024.6	-0.603074	0.206447	-2.92121	0.00348679	0.025218
ENSMUSG00000097061.2_RP23-17K9.18	164.001	0.955257	0.327013	2.92116	0.00348735	0.025218
ENSMUSG00000016552.13_Foxred2	365.665	-0.693207	0.237407	-2.91991	0.00350127	0.0253047
ENSMUSG00000015377.10_Dennd6b	210.774	0.828118	0.283672	2.91928	0.00350842	0.0253423
ENSMUSG00000045316.4_Fahd1	596.186	0.618263	0.211831	2.91866	0.00351539	0.0253505
ENSMUSG00000057751.14_Megf6	193.545	1.12833	0.386549	2.91897	0.00351187	0.0253505
ENSMUSG00000069874.7_Irgm2	374.732	-0.701733	0.240419	-2.91879	0.0035139	0.0253505
ENSMUSG00000097156.7_RP23-168E14.7	577.524	-0.789647	0.270637	-2.91774	0.00352584	0.0254118
ENSMUSG00000028080.16_Lrba	1243.14	0.516976	0.177219	2.91716	0.0035323	0.0254443
ENSMUSG00000022337.7_Emc2	1866	0.503439	0.172594	2.9169	0.00353531	0.0254519
ENSMUSG00000024764.9_Naa40	547.618	0.613778	0.210521	2.91552	0.00355092	0.0255502
ENSMUSG00000011114.18_Tbrg1	2865.05	-0.576573	0.197785	-2.91514	0.00355524	0.0255671
ENSMUSG00000026427.16_Eif2d	879.614	-0.56208	0.192866	-2.91436	0.00356423	0.0256177
ENSMUSG00000000384.15_Tbrg4	773.71	-0.641779	0.22034	-2.91268	0.00358346	0.0257228
ENSMUSG00000029648.13_Flt1	232.903	-0.947625	0.325358	-2.91256	0.00358478	0.0257228
ENSMUSG00000068566.12_Myadm	1961.61	-0.508645	0.174634	-2.91263	0.00358397	0.0257228
ENSMUSG00000026014.15_Raph1	771.939	-0.612045	0.210167	-2.91218	0.00358914	0.02574
ENSMUSG00000029163.9_Emilin1	387.062	-0.793559	0.272758	-2.90939	0.00362133	0.0259565
ENSMUSG00000040701.16_Ap1g2	59.9609	-1.4721	0.506183	-2.90824	0.00363465	0.0260377
ENSMUSG00000071653.9_RP24-458M20.2	599.831	-0.654987	0.225254	-2.90777	0.00364021	0.0260632
ENSMUSG00000020044.13_Timp3	44630.5	0.439432	0.151167	2.90692	0.00365005	0.0261193
ENSMUSG00000052727.6_Map1b	5359.37	-0.460938	0.158649	-2.9054	0.00366788	0.0262236
ENSMUSG00000103037.1_Pcdhgb1	218.168	0.887367	0.305427	2.90533	0.00366864	0.0262236
ENSMUSG00000003228.8_Grk5	367.364	-0.827945	0.284992	-2.90515	0.00367082	0.0262247
ENSMUSG00000079111.3_Kdelr2	2566.79	-0.497874	0.171393	-2.90486	0.00367412	0.0262339
ENSMUSG00000033543.17_Gtf2a2	511.686	-0.665567	0.229151	-2.9045	0.00367846	0.0262505
ENSMUSG00000015745.9_Plekho1	810.096	-0.55491	0.191103	-2.90373	0.00368751	0.0262577
ENSMUSG00000040640.11_Erc2	237.294	-0.821406	0.282849	-2.90405	0.0036837	0.0262577
ENSMUSG00000059273.9_Zc3h4	2017.47	0.488771	0.16832	2.90382	0.00368641	0.0262577
ENSMUSG00000085385.7_Snhg17	251.239	-0.94423	0.32516	-2.9039	0.0036855	0.0262577
ENSMUSG00000000184.12_Ccnd2	34235.8	-0.521417	0.179585	-2.90345	0.00369079	0.0262667
ENSMUSG00000052146.16_Rps10	6440.35	-0.493516	0.169993	-2.90314	0.00369437	0.0262778
ENSMUSG00000030231.11_Plekha5	709.558	0.583685	0.201089	2.90262	0.00370059	0.0263077
ENSMUSG00000021468.8_Sptlc1	1713.76	0.511099	0.176157	2.90138	0.00371519	0.0263971
ENSMUSG00000031482.9_Slc25a15	779.123	-0.601837	0.207506	-2.90033	0.00372771	0.0264716
ENSMUSG00000034189.5_Hsdl1	881.124	-0.553308	0.190811	-2.89977	0.00373434	0.0264942
ENSMUSG00000085795.8_Zfp703	5346.25	-0.675541	0.232968	-2.89972	0.00373496	0.0264942
ENSMUSG00000087370.3_Tmem170b	1576.72	0.573226	0.197707	2.89937	0.00373913	0.0265094
ENSMUSG00000025478.15_Dpysl4	374.114	0.942856	0.325281	2.89859	0.00374845	0.0265611
ENSMUSG00000068522.4_Aard	183	0.97165	0.335307	2.8978	0.00375794	0.0266138
ENSMUSG00000035969.15_Rusc2	3355.53	-0.546648	0.188654	-2.89762	0.00376007	0.0266145
ENSMUSG00000022214.15_Dcaf11	1364	0.599341	0.206915	2.89656	0.00377278	0.0266899
ENSMUSG00000022297.15_Fzd6	1053.96	0.573721	0.198105	2.89605	0.00377895	0.0267191
ENSMUSG00000063801.7_Ap3s2	1134.75	0.567513	0.196006	2.89539	0.00378691	0.0267609
ENSMUSG00000032118.16_Fez1	4615.01	0.736966	0.254597	2.89464	0.00379593	0.0268101
ENSMUSG00000006517.5_Mvd	947.415	0.843749	0.291546	2.89405	0.00380307	0.026846
ENSMUSG00000042429.8_Adora1	1532.62	0.772628	0.267011	2.89362	0.00380831	0.0268683
ENSMUSG00000025892.16_Gria4	83.9458	1.22945	0.42499	2.89289	0.00381712	0.026916
ENSMUSG00000006728.12_Cdk4	4269.3	-0.561056	0.194133	-2.89006	0.00385174	0.0271454
ENSMUSG00000030861.15_Acadsb	2590.52	0.618547	0.214084	2.88927	0.00386138	0.0271987
ENSMUSG00000025354.5_Dnajc14	1719.44	-0.501313	0.173587	-2.88796	0.00387747	0.0272825
ENSMUSG00000040713.12_Creg1	747.129	0.576102	0.199473	2.88813	0.00387542	0.0272825
ENSMUSG00000048799.7_Cep120	935.685	-0.588861	0.203935	-2.8875	0.00388322	0.0273082
ENSMUSG00000059540.15_Tcea2	161.808	0.930475	0.322327	2.88675	0.00389248	0.0273585
ENSMUSG00000052539.15_Magi3	2779.09	0.68009	0.23565	2.88602	0.00390144	0.0274068
ENSMUSG00000007594.10_Hapln4	224.19	-1.07576	0.372938	-2.88456	0.00391958	0.0275194
ENSMUSG00000039031.16_Arhgap18	1468.18	0.559493	0.193993	2.88408	0.00392557	0.0275466
ENSMUSG00000048371.8_Pdp2	547.219	0.640095	0.221975	2.88364	0.00393103	0.0275701
ENSMUSG00000070407.5_Hs3st3b1	163.34	-0.904858	0.313912	-2.88252	0.00394504	0.0276535
ENSMUSG00000005514.14_Por	3660.15	0.525118	0.182238	2.8815	0.00395788	0.0277137
ENSMUSG00000024952.12_Rps6ka4	1222.04	0.536957	0.186342	2.88157	0.00395696	0.0277137
ENSMUSG00000024735.13_Prpf19	4051.72	-0.465087	0.16142	-2.88122	0.00396135	0.0277231
ENSMUSG00000027630.13_Tbl1xr1	2345.42	-0.492222	0.170852	-2.88099	0.00396424	0.0277284
ENSMUSG00000009035.15_Tmem184b	2481.52	-0.48834	0.16954	-2.88037	0.00397205	0.0277681
ENSMUSG00000022702.16_Hira	1142.72	0.534318	0.185542	2.87977	0.00397967	0.0278065
ENSMUSG00000035354.9_Uvrag	626.495	0.584969	0.203158	2.87937	0.00398468	0.0278266
ENSMUSG00000036561.8_Ppp6r2	1072.28	0.590138	0.204987	2.87891	0.00399053	0.0278525
ENSMUSG00000059974.10_Ntm	654.06	0.854672	0.297063	2.87708	0.00401376	0.0279997
ENSMUSG00000022003.7_Slc25a30	756.741	0.57927	0.201366	2.8767	0.00401863	0.0280186
ENSMUSG00000029314.14_Agpat9	705.915	-0.625879	0.217599	-2.8763	0.00402373	0.0280392
ENSMUSG00000027868.11_Tbx15	84.0942	-1.28235	0.446024	-2.87507	0.00403934	0.028133
ENSMUSG00000033278.10_Ptprm	1763.52	0.565029	0.196598	2.87403	0.00405276	0.0282114
ENSMUSG00000040957.15_Cables1	220.196	0.838204	0.291823	2.8723	0.00407498	0.0283358
ENSMUSG00000056174.8_Col8a2	74.7019	1.49236	0.519559	2.87235	0.00407427	0.0283358
ENSMUSG00000020561.8_Twistnb	684.843	-0.588449	0.204954	-2.87113	0.00409013	0.0283987
ENSMUSG00000027080.6_Med19	1307.16	-0.597784	0.208208	-2.87109	0.00409056	0.0283987
ENSMUSG00000041444.14_Arhgap32	1701.79	-0.734238	0.255723	-2.87122	0.00408893	0.0283987
ENSMUSG00000022536.14_Glyr1	2489.72	-0.467109	0.162714	-2.87074	0.00409507	0.0284149
ENSMUSG00000049517.8_Rps23	5111.1	-0.665573	0.231872	-2.87043	0.0040991	0.0284277
ENSMUSG00000021339.4_Mrs2	1022.45	-0.57555	0.200537	-2.87005	0.00410407	0.0284319
ENSMUSG00000033342.13_Plppr5	479.776	0.784938	0.273482	2.87016	0.00410265	0.0284319
ENSMUSG00000027487.11_Cdk5rap1	301.312	-0.897775	0.312834	-2.86981	0.00410713	0.028438
ENSMUSG00000042246.5_Tmc7	210.692	-0.971391	0.33859	-2.86893	0.00411861	0.0285023
ENSMUSG00000063531.7_Sema3e	674.924	0.628874	0.219253	2.86825	0.00412745	0.0285484
ENSMUSG00000059743.12_Fdps	2565.1	0.527597	0.184043	2.86671	0.00414765	0.0286729
ENSMUSG00000045994.17_B3gat1	63.1574	1.64934	0.575443	2.86621	0.00415413	0.0287024
ENSMUSG00000047658.6_Gal3st3	69.6785	1.27738	0.445698	2.86603	0.00415649	0.0287035
ENSMUSG00000047881.14_Rell1	826.792	0.590739	0.206149	2.8656	0.00416226	0.0287282
ENSMUSG00000021054.6_Sgpp1	1317.88	0.514635	0.179639	2.86483	0.00417238	0.0287676
ENSMUSG00000045414.7_RP23-253N17.1	865.052	0.585084	0.204226	2.86489	0.00417159	0.0287676
ENSMUSG00000056608.14_Chd9	2892.55	0.479642	0.167447	2.86444	0.00417742	0.0287871
ENSMUSG00000027281.16_Slx4ip	288.244	-0.737267	0.257442	-2.86382	0.00418561	0.0288283
ENSMUSG00000026843.15_Fubp3	2102.24	-0.47369	0.165428	-2.86342	0.00419089	0.0288494
ENSMUSG00000025572.17_Tmc6	244.621	-0.9993	0.349043	-2.86297	0.00419687	0.0288753
ENSMUSG00000038260.10_Trpm4	162.865	-0.915465	0.320116	-2.85979	0.00423919	0.0291512
ENSMUSG00000063894.15_Zkscan8	819.98	-0.556238	0.194545	-2.85918	0.00424741	0.0291923
ENSMUSG00000027434.11_Nkx2-2	214.055	-0.940203	0.32894	-2.85828	0.00425941	0.0292593
ENSMUSG00000024601.8_Isoc1	684.155	-0.619991	0.216929	-2.85804	0.00426268	0.0292664
ENSMUSG00000039428.11_Tmem135	1604.83	0.553946	0.193863	2.8574	0.00427121	0.0293095
ENSMUSG00000007207.10_Stx1a	71.5796	-1.26664	0.443352	-2.85696	0.00427721	0.0293353
ENSMUSG00000028402.18_Mpdz	2904.78	0.661043	0.231421	2.85645	0.00428408	0.0293669
ENSMUSG00000018848.4_Rars	2668.11	-0.678493	0.237587	-2.85576	0.00429333	0.0294149
ENSMUSG00000032067.6_Pts	544.519	0.729556	0.255634	2.85391	0.00431847	0.0295716
ENSMUSG00000035936.6_Aldh5a1	1055.51	0.778321	0.272803	2.85305	0.00433018	0.0296362
ENSMUSG00000053080.10_AC129188.1	624.876	0.698561	0.244877	2.8527	0.00433498	0.0296535
ENSMUSG00000025736.14_Jmjd8	813.324	0.562408	0.197263	2.85105	0.00435749	0.0297918
ENSMUSG00000025235.8_Bbs4	522.681	0.609688	0.213949	2.84969	0.0043762	0.029904
ENSMUSG00000027405.16_Nop56	2552.35	-0.782266	0.274575	-2.849	0.00438564	0.0299248
ENSMUSG00000041841.8_Rpl37	3373.56	-0.638809	0.224225	-2.84897	0.00438612	0.0299248
ENSMUSG00000062861.8_Zfp28	290.877	-0.761717	0.267335	-2.84929	0.00438162	0.0299248
ENSMUSG00000051705.13_Senp8	316.998	-0.748241	0.262807	-2.84711	0.00441174	0.0300838
ENSMUSG00000021238.11_Aldh6a1	1013.78	-0.661519	0.232383	-2.84667	0.00441792	0.0300945
ENSMUSG00000030530.15_Furin	2468.91	0.511634	0.179728	2.84671	0.00441741	0.0300945
ENSMUSG00000023259.16_Slc26a6	202.011	0.866857	0.304602	2.84587	0.00442907	0.0301547
ENSMUSG00000049516.9_Spty2d1	1078.93	-0.52722	0.185302	-2.84519	0.00443854	0.0302034
ENSMUSG00000068747.14_Sort1	4480.1	0.74807	0.263012	2.84424	0.00445172	0.0302773
ENSMUSG00000015337.5_Endog	261.923	0.777453	0.273378	2.84387	0.00445689	0.030286
ENSMUSG00000039270.9_Megf9	3087.92	0.45858	0.161255	2.84382	0.00445764	0.030286
ENSMUSG00000032370.8_Lactb	407.444	-0.6756	0.237633	-2.84304	0.00446856	0.0303443
ENSMUSG00000029552.19_Tes	460.027	-0.730977	0.257133	-2.8428	0.00447188	0.0303511
ENSMUSG00000004891.16_Nes	26371.9	-0.476283	0.167577	-2.84218	0.00448061	0.0303945
ENSMUSG00000039007.10_Cpq	863.574	0.700637	0.24676	2.83935	0.00452062	0.0306494
ENSMUSG00000042272.17_Sestd1	603.027	0.607545	0.213986	2.83919	0.00452289	0.0306494
ENSMUSG00000052125.16_RP24-112H7.1	93.5708	1.12497	0.396313	2.83859	0.00453137	0.0306909
ENSMUSG00000032348.6_Gsta4	1928.82	0.541575	0.190844	2.83779	0.00454266	0.0307514
ENSMUSG00000026193.15_Fn1	51656.5	-0.420136	0.148067	-2.83747	0.00454733	0.030767
ENSMUSG00000074896.3_Ifit3	3587.93	-0.825554	0.290981	-2.83714	0.00455201	0.0307827
ENSMUSG00000031493.10_Ggn	77.4514	1.25078	0.440894	2.83693	0.00455502	0.0307871
ENSMUSG00000029430.13_Ran	8608.94	-0.771665	0.272184	-2.83509	0.00458133	0.0309489
ENSMUSG00000030720.16_Cln3	613.322	-0.595137	0.209968	-2.83442	0.00459094	0.0309978
ENSMUSG00000059810.18_Rgs3	1697.26	-0.679804	0.239931	-2.83332	0.00460666	0.0310878
ENSMUSG00000034563.16_Ccpg1	2419.39	0.656589	0.231882	2.83156	0.00463213	0.0312403
ENSMUSG00000042350.13_Arel1	3916.63	0.466557	0.164778	2.83143	0.00463404	0.0312403
ENSMUSG00000041064.13_Pif1	78.033	1.41776	0.500842	2.83075	0.00464387	0.0312903
ENSMUSG00000032855.6_Pkd1	4086.33	0.467632	0.165282	2.8293	0.00466499	0.0314164
ENSMUSG00000012017.4_Scarf2	358.35	-0.691638	0.244474	-2.82908	0.0046682	0.0314218
ENSMUSG00000032740.16_Ccdc88a	1946.42	-0.506458	0.179128	-2.82735	0.00469354	0.031576
ENSMUSG00000058427.10_Cxcl2	37.3247	-2.12987	0.753373	-2.82712	0.00469693	0.0315826
ENSMUSG00000022822.16_Abcc5	1343.61	0.521082	0.184366	2.82634	0.00470834	0.0316429
ENSMUSG00000032419.8_Tbx18	66.3556	-1.30507	0.461833	-2.82584	0.00471571	0.0316762
ENSMUSG00000026121.13_Sema4c	201.891	-0.855081	0.302618	-2.82561	0.00471908	0.0316824
ENSMUSG00000037979.13_Ccdc92	594.847	0.639116	0.226233	2.82503	0.0047276	0.0317233
ENSMUSG00000025348.9_Itga7	4807.53	-0.443835	0.157134	-2.82456	0.0047345	0.0317533
ENSMUSG00000027165.16_RP23-325I3.1	747.649	0.609953	0.216018	2.82363	0.00474837	0.0318299
ENSMUSG00000059901.12_Adamts14	475.521	-0.625938	0.221713	-2.82319	0.00475477	0.0318565
ENSMUSG00000028414.17_Fktn	1095.76	-0.602129	0.213323	-2.82262	0.00476334	0.0318975
ENSMUSG00000018381.15_Abi3	35.6612	1.88438	0.667852	2.82155	0.00477916	0.0319706
ENSMUSG00000038604.9_Fam65a	2317.86	-0.501965	0.177896	-2.82167	0.00477739	0.0319706
ENSMUSG00000063714.15_Sp3os	142.933	1.04508	0.370428	2.82128	0.00478317	0.031981
ENSMUSG00000031488.14_Rab11fip1	610.109	-0.578476	0.205056	-2.82106	0.00478653	0.0319871
ENSMUSG00000046785.8_Epm2aip1	3008.42	-0.500876	0.177589	-2.82042	0.00479603	0.0320342
ENSMUSG00000029810.15_Tmem176b	3705.04	0.605474	0.214788	2.81894	0.00481824	0.0321495
ENSMUSG00000083287.4_RP23-105M20.1	204.617	1.41519	0.502017	2.819	0.00481737	0.0321495
ENSMUSG00000027806.9_Tsc22d2	1458.23	-0.490678	0.174144	-2.81766	0.00483747	0.0322613
ENSMUSG00000019986.17_Ahi1	2163.51	0.64679	0.229595	2.8171	0.00484599	0.0322747
ENSMUSG00000023942.15_Slc29a1	451.876	-0.680101	0.241438	-2.81687	0.00484937	0.0322747
ENSMUSG00000026817.14_Ak1	5353.75	0.432771	0.153628	2.81701	0.00484732	0.0322747
ENSMUSG00000041245.13_Wnk3	685.807	-0.631033	0.224005	-2.81705	0.00484664	0.0322747
ENSMUSG00000078193.2_RP24-228M19.1	910.922	-0.55746	0.197957	-2.81607	0.00486156	0.0323393
ENSMUSG00000026568.6_Mpc2	1386.83	0.502463	0.178485	2.81515	0.00487546	0.0324152
ENSMUSG00000032599.12_Ip6k2	1304.81	0.541689	0.192438	2.81488	0.00487954	0.0324258
ENSMUSG00000005045.16_Chd5	358.405	0.822098	0.292097	2.81447	0.00488576	0.0324341
ENSMUSG00000020697.16_Lig3	890.053	-0.539166	0.191566	-2.81452	0.00488502	0.0324341
ENSMUSG00000058600.13_Rpl30	4512.56	-0.522775	0.185807	-2.81354	0.00489993	0.0325116
ENSMUSG00000028234.6_Rps20	5331.36	-0.56283	0.20013	-2.81232	0.00491859	0.0326188
ENSMUSG00000042750.7_Bex2	132.816	0.94801	0.337147	2.81186	0.0049256	0.0326487
ENSMUSG00000002900.16_Lamb1	538.291	-0.873102	0.310606	-2.81096	0.00493937	0.0327198
ENSMUSG00000033400.14_Agl	2660.22	0.633584	0.225421	2.81067	0.00494386	0.0327198
ENSMUSG00000038456.9_Dennd2a	2873.53	0.554909	0.197425	2.81074	0.00494282	0.0327198
ENSMUSG00000032193.9_Ldlr	1293.52	-0.653007	0.232428	-2.8095	0.00496182	0.032822
ENSMUSG00000032320.7_Rcn2	5509	0.460478	0.163937	2.80887	0.00497156	0.0328697
ENSMUSG00000037461.10_Ints7	480.16	0.665719	0.237117	2.80755	0.00499198	0.032988
ENSMUSG00000036908.16_Unc93b1	53.5359	-1.44422	0.514463	-2.80724	0.00499675	0.0330028
ENSMUSG00000079605.4_Zbtb9	294.829	-0.801718	0.285659	-2.80656	0.00500742	0.0330565
ENSMUSG00000022641.15_Bbx	2096.77	-0.483955	0.172478	-2.80589	0.0050177	0.033091
ENSMUSG00000095253.4_Zfp799	420.824	-0.726792	0.259015	-2.80599	0.00501628	0.033091
ENSMUSG00000085156.7_RP23-69P8.2	190.685	-1.0248	0.365264	-2.80564	0.00502162	0.0331
ENSMUSG00000038274.12_Fau	3520.52	-0.497024	0.177223	-2.80452	0.00503923	0.033186
ENSMUSG00000070420.4_Zscan25	347.152	-0.724601	0.258373	-2.80448	0.00503975	0.033186
ENSMUSG00000052684.4_Jun	7828.05	0.435121	0.155176	2.80404	0.00504666	0.0332147
ENSMUSG00000021779.17_Thrb	519.141	0.767518	0.273794	2.80326	0.00505883	0.033278
ENSMUSG00000028527.18_Ak4	1144.98	0.699837	0.249877	2.80073	0.00509878	0.0335239
ENSMUSG00000051323.16_Pcdh19	768.551	-0.54178	0.193458	-2.8005	0.00510233	0.0335303
ENSMUSG00000041958.10_Pigs	1401.46	-0.603006	0.215353	-2.80008	0.00510899	0.0335572
ENSMUSG00000020457.13_Drg1	1978.22	-0.577817	0.206383	-2.79973	0.00511453	0.0335767
ENSMUSG00000031708.16_Tecr	4268.89	0.50439	0.180168	2.79956	0.00511726	0.0335777
ENSMUSG00000043090.18_Zfp866	467.059	-0.638522	0.228116	-2.79911	0.00512431	0.0336058
ENSMUSG00000102428.1_Pcdhga12	461.077	0.863573	0.308533	2.79896	0.0051267	0.0336058
ENSMUSG00000041769.13_Ppp2r2d	1188.74	-0.526067	0.188022	-2.7979	0.00514357	0.0336994
ENSMUSG00000022456.16_Sept3	1387.75	0.498348	0.178187	2.79677	0.00516167	0.033801
ENSMUSG00000055024.12_Ep300	2750.53	-0.513432	0.183605	-2.79639	0.00516767	0.0338233
ENSMUSG00000020695.14_Mrc2	250.952	-1.00218	0.358519	-2.79534	0.00518449	0.0339164
ENSMUSG00000026527.13_Rgs7	364.726	0.931006	0.333132	2.7947	0.00519475	0.0339664
ENSMUSG00000031647.10_Mfap3l	2871.36	0.886287	0.317177	2.7943	0.0052012	0.0339916
ENSMUSG00000024592.15_AC109152.2	358.277	-0.807516	0.289038	-2.79381	0.0052091	0.0340262
ENSMUSG00000027412.12_Lpin3	582.516	0.589231	0.210929	2.79351	0.00521402	0.0340413
ENSMUSG00000036333.11_Kidins220	6231.05	0.651981	0.233422	2.79315	0.00521981	0.034062
[truncated: 311 more rows]

## Sheet: SupplementaryTable2
Supplementary Table2: List of genes differentially expressed in TNFa-stimulated astrocytes with Gstm1 shRNA compared to control shRNA (p-adj. <0.05)
gene name	baseMean	log2FoldChange	lfcSE	stat	pvalue	padj
ENSMUSG00000058135.12_Gstm1	3162.34	-3.65562	0.265018	-13.7938	2.77576e-43	3.66456e-39
ENSMUSG00000070392.5_RP24-201C14.4	794.499	2.69176	0.226106	11.9049	1.11637e-32	7.36916e-29
ENSMUSG00000022240.10_Ctnnd2	2070.54	2.01604	0.172597	11.6806	1.60194e-31	7.04962e-28
ENSMUSG00000020422.13_Tns3	7696.6	-1.71384	0.147414	-11.626	3.03854e-31	1.00287e-27
ENSMUSG00000095115.2_Itpripl2	1935.27	-1.96392	0.173549	-11.3162	1.09111e-29	2.88098e-26
ENSMUSG00000020097.14_Sgpl1	5235.92	-1.72264	0.156852	-10.9826	4.63307e-28	1.01943e-24
ENSMUSG00000020841.5_Cpd	3990.24	-1.65603	0.151859	-10.9051	1.09029e-27	2.05628e-24
ENSMUSG00000097789.2_RP23-121N17.2	5023.81	-1.91508	0.186052	-10.2932	7.55855e-25	1.24735e-21
ENSMUSG00000050708.16_Ftl1	13725.5	-1.64695	0.161828	-10.1772	2.50787e-24	3.67877e-21
ENSMUSG00000022565.15_Plec	19199.2	-1.42092	0.142403	-9.97813	1.90012e-23	2.50853e-20
ENSMUSG00000041324.14_Inhba	1968.9	-1.62498	0.163282	-9.95202	2.47125e-23	2.96595e-20
ENSMUSG00000021281.15_Tnfaip2	9045.91	-2.36591	0.242202	-9.76835	1.53944e-22	1.6733e-19
ENSMUSG00000000555.8_Itga5	7792.84	-1.77817	0.182162	-9.76146	1.6477e-22	1.6733e-19
ENSMUSG00000020297.10_Nsg2	1510.59	2.27652	0.234459	9.70967	2.74228e-22	2.58597e-19
ENSMUSG00000017493.12_Igfbp4	550.734	-2.07299	0.216853	-9.55943	1.18412e-21	1.04218e-18
ENSMUSG00000058427.10_Cxcl2	331.104	-2.86427	0.302916	-9.45567	3.20953e-21	2.64827e-18
ENSMUSG00000020427.11_Igfbp3	38058	-1.45372	0.154191	-9.42804	4.17823e-21	3.24477e-18
ENSMUSG00000019297.9_Nop9	4190.63	-1.54757	0.164531	-9.40599	5.15434e-21	3.78042e-18
ENSMUSG00000018326.9_Ywhab	4768.31	-1.41338	0.153625	-9.2002	3.57278e-20	2.48252e-17
ENSMUSG00000032487.8_Ptgs2	4542.1	-1.36926	0.149189	-9.17807	4.38891e-20	2.89712e-17
ENSMUSG00000022893.14_Adamts1	4861.16	-1.45096	0.158202	-9.1716	4.66038e-20	2.92982e-17
ENSMUSG00000054423.14_Cadps	953.679	2.3318	0.255672	9.12026	7.49477e-20	4.49754e-17
ENSMUSG00000034595.17_Ppp1r18	2065.89	-1.86434	0.204963	-9.096	9.37204e-20	5.37955e-17
ENSMUSG00000024277.14_Mapre2	1020	1.81056	0.200622	9.02471	1.8018e-19	9.91139e-17
ENSMUSG00000016831.12_Tox4	1779.84	-1.61829	0.179956	-8.99266	2.41311e-19	1.27432e-16
ENSMUSG00000025158.7_Rfng	247.258	2.68859	0.301585	8.91487	4.88369e-19	2.47979e-16
ENSMUSG00000037826.5_Ppm1k	411.289	2.05849	0.232453	8.85554	8.32773e-19	4.07195e-16
ENSMUSG00000100131.1_RP23-8J15.7	775.147	-2.10341	0.238729	-8.81089	1.24161e-18	5.65232e-16
ENSMUSG00000030782.16_Tgfb1i1	959.331	-1.98895	0.225715	-8.81179	1.2316e-18	5.65232e-16
ENSMUSG00000001034.17_Mapk7	695.169	-1.75084	0.199471	-8.77744	1.67245e-18	7.35989e-16
ENSMUSG00000060639.5_Hist1h4i	281.826	2.4799	0.285553	8.68455	3.80236e-18	1.61931e-15
ENSMUSG00000026176.13_Ctdsp1	1119.36	-1.5962	0.184243	-8.66358	4.5719e-18	1.88619e-15
ENSMUSG00000054871.5_Tmem158	476.464	1.91421	0.221468	8.64327	5.46254e-18	2.18535e-15
ENSMUSG00000020605.9_Hs1bp3	286.395	-2.40651	0.281003	-8.56401	1.09012e-17	4.23286e-15
ENSMUSG00000027397.14_Slc20a1	3539.53	-1.45942	0.171028	-8.53325	1.42292e-17	5.36724e-15
ENSMUSG00000057897.14_Camk2b	568.532	2.60692	0.306203	8.51369	1.68478e-17	6.17847e-15
ENSMUSG00000049313.8_Sorl1	9248.86	2.01208	0.236803	8.49683	1.94844e-17	6.95226e-15
ENSMUSG00000054072.11_Iigp1	2171.11	2.52562	0.297598	8.48667	2.12643e-17	7.38767e-15
ENSMUSG00000074505.5_Fat3	441.367	1.92164	0.226693	8.47683	2.31413e-17	7.83364e-15
ENSMUSG00000028382.15_Ptbp3	714.22	-1.64573	0.195172	-8.43223	3.39128e-17	1.11929e-14
ENSMUSG00000034485.10_Uaca	1819.86	1.81173	0.216012	8.38715	4.98059e-17	1.60375e-14
ENSMUSG00000021822.3_Plau	715.512	-1.71688	0.206299	-8.32229	8.62765e-17	2.71196e-14
ENSMUSG00000034394.14_Lif	3427.33	-1.48762	0.178965	-8.31237	9.38083e-17	2.88013e-14
ENSMUSG00000078923.10_Ube2v1	3098.67	-1.37864	0.166612	-8.27451	1.28983e-16	3.87007e-14
ENSMUSG00000074918.4_Inafm2	1196.5	-1.43039	0.173458	-8.24632	1.63351e-16	4.79235e-14
ENSMUSG00000033475.15_Tomm6	967.512	-1.53248	0.186732	-8.20684	2.27084e-16	6.51731e-14
ENSMUSG00000081058.5_Hist2h3c2	241.54	2.70592	0.329828	8.20404	2.32439e-16	6.52907e-14
ENSMUSG00000046711.16_Hmga1	8093.94	-1.6327	0.199955	-8.16531	3.20609e-16	8.81809e-14
ENSMUSG00000019817.18_Plagl1	2716.97	-1.7815	0.218469	-8.15445	3.50769e-16	9.45073e-14
ENSMUSG00000002602.16_Axl	7859.11	-1.28759	0.157995	-8.14952	3.65377e-16	9.64741e-14
ENSMUSG00000097451.10_Rian	1108.1	-1.48637	0.183167	-8.11487	4.86319e-16	1.2589e-13
ENSMUSG00000006169.19_Clint1	2030.84	-1.37715	0.169898	-8.10577	5.24145e-16	1.33072e-13
ENSMUSG00000027195.10_Hsd17b12	3341.17	-1.29184	0.15948	-8.10033	5.48116e-16	1.36533e-13
ENSMUSG00000062488.9_Ifit3b	4160.35	2.04633	0.253237	8.08067	6.44138e-16	1.5748e-13
ENSMUSG00000020733.3_Slc9a3r1	3862.69	-1.22741	0.152184	-8.06531	7.30477e-16	1.6945e-13
ENSMUSG00000052353.13_Cemip	5616.89	1.29525	0.160599	8.06513	7.31603e-16	1.6945e-13
ENSMUSG00000059824.12_Dbp	1163.37	1.46854	0.182078	8.06546	7.29603e-16	1.6945e-13
ENSMUSG00000004508.6_Gab2	774.879	-1.74795	0.21757	-8.03395	9.43846e-16	2.11198e-13
ENSMUSG00000018102.5_Hist1h2bc	2814.65	1.3806	0.171807	8.03578	9.29873e-16	2.11198e-13
ENSMUSG00000036057.11_Ptpn23	2693.03	-1.28956	0.161987	-7.96087	1.7084e-15	3.75904e-13
ENSMUSG00000040274.11_Cdk6	2433.07	-1.38785	0.175488	-7.90849	2.60538e-15	5.63873e-13
ENSMUSG00000025575.14_Cant1	1183.7	-1.46148	0.185197	-7.89151	2.98561e-15	6.35743e-13
ENSMUSG00000035095.11_Fam167a	2443.67	-1.61162	0.204309	-7.88814	3.06723e-15	6.42755e-13
ENSMUSG00000034024.8_Cct2	4917.32	-1.25004	0.158655	-7.87899	3.30046e-15	6.80824e-13
ENSMUSG00000046719.7_Nxph3	381.551	-1.88209	0.240176	-7.83631	4.63995e-15	9.4241e-13
ENSMUSG00000038508.7_Gdf15	327.256	-1.96526	0.252653	-7.77851	7.33835e-15	1.44248e-12
ENSMUSG00000056612.6_Ppp1r14b	2040.01	-1.38953	0.178673	-7.77694	7.42981e-15	1.44248e-12
ENSMUSG00000016528.10_Mapkapk2	1676.04	1.38953	0.178619	7.7793	7.29267e-15	1.44248e-12
ENSMUSG00000026582.6_Sele	576.279	-2.23748	0.290508	-7.70198	1.33974e-14	2.56338e-12
ENSMUSG00000029377.5_Ereg	312.122	-1.9682	0.255882	-7.6918	1.4508e-14	2.73621e-12
ENSMUSG00000048234.13_Rnf149	774.504	-1.56481	0.203573	-7.68675	1.50925e-14	2.80636e-12
ENSMUSG00000029840.8_Mtpn	12787.2	-1.13657	0.148509	-7.65322	1.96006e-14	3.54476e-12
ENSMUSG00000078922.9_Tgtp1	719.334	2.42504	0.316812	7.65452	1.94031e-14	3.54476e-12
ENSMUSG00000028948.16_Nol9	1248.61	-1.57717	0.206427	-7.64031	2.16702e-14	3.86608e-12
ENSMUSG00000038615.17_Nfe2l1	10098.3	-1.10584	0.144799	-7.63704	2.22271e-14	3.91257e-12
ENSMUSG00000020640.10_Itsn2	942.86	-1.44293	0.189366	-7.61979	2.54088e-14	4.41377e-12
ENSMUSG00000028059.15_Arhgef2	3866.32	-1.60675	0.211324	-7.60326	2.8877e-14	4.95109e-12
ENSMUSG00000001131.11_Timp1	2237.72	-1.57304	0.2071	-7.59558	3.06418e-14	5.18632e-12
ENSMUSG00000062929.8_Cfl2	3052.41	-1.32661	0.17595	-7.53967	4.71168e-14	7.87387e-12
ENSMUSG00000022964.14_Tmem50b	1415.75	1.49201	0.198536	7.51508	5.68761e-14	9.38598e-12
ENSMUSG00000025352.6_Gdf11	744.761	1.79612	0.240449	7.46984	8.02938e-14	1.30869e-11
ENSMUSG00000035863.14_Palm	1122.75	1.3961	0.187378	7.45072	9.28348e-14	1.49464e-11
ENSMUSG00000044748.8_Defb1	115.471	3.59626	0.482913	7.44701	9.54814e-14	1.51873e-11
ENSMUSG00000035566.7_Pcdh17	1324.38	1.37587	0.184961	7.43874	1.01649e-13	1.59758e-11
ENSMUSG00000026853.15_Crat	929.306	-1.64624	0.221973	-7.41639	1.20354e-13	1.86931e-11
ENSMUSG00000051379.12_Flrt3	1236.39	-1.46498	0.199112	-7.35754	1.87332e-13	2.87576e-11
ENSMUSG00000071649.5_B3gat3	969.456	1.32415	0.180253	7.34605	2.04152e-13	3.09794e-11
ENSMUSG00000056708.5_Ier5	2303.21	-1.1665	0.159144	-7.32988	2.30362e-13	3.45595e-11
ENSMUSG00000073555.1_AC102225.2	609.098	2.28489	0.312172	7.31934	2.49197e-13	3.69651e-11
ENSMUSG00000059430.14_Actg2	207.315	-2.25502	0.308281	-7.31483	2.57699e-13	3.78016e-11
ENSMUSG00000039601.16_Rcan2	2351.02	1.57174	0.215366	7.298	2.9207e-13	4.23727e-11
ENSMUSG00000051359.15_Ncald	369.24	1.83116	0.251829	7.27144	3.55669e-13	5.10385e-11
ENSMUSG00000027199.14_Gatm	310.974	-1.85694	0.258805	-7.17503	7.22887e-13	1.02619e-10
ENSMUSG00000032060.10_Cryab	7609.62	-1.10309	0.153787	-7.17286	7.3446e-13	1.03153e-10
ENSMUSG00000035373.2_Ccl7	4724.29	-1.73245	0.241905	-7.16171	7.96761e-13	1.10725e-10
ENSMUSG00000051048.17_P4ha3	1490.93	1.27449	0.178026	7.15902	8.12532e-13	1.1174e-10
ENSMUSG00000015575.14_Atp6v0e	1303.68	-1.36133	0.191606	-7.10482	1.2048e-12	1.63977e-10
ENSMUSG00000032548.14_Slco2a1	307.084	-1.90616	0.269771	-7.06586	1.59628e-12	2.10741e-10
ENSMUSG00000063802.5_Hspbp1	928.584	-1.44539	0.204545	-7.06637	1.59035e-12	2.10741e-10
ENSMUSG00000024176.10_Sox8	1533.98	-1.3526	0.1914	-7.06688	1.58453e-12	2.10741e-10
ENSMUSG00000062345.10_Serpinb2	206.48	-2.63193	0.373674	-7.04338	1.87638e-12	2.45267e-10
ENSMUSG00000090223.1_Pcp4	236.773	2.70474	0.386578	6.99662	2.62209e-12	3.39381e-10
ENSMUSG00000034612.7_Chst11	6095.61	-1.03076	0.147471	-6.98959	2.75696e-12	3.53372e-10
ENSMUSG00000024732.7_Ccdc86	712.823	-1.59788	0.229734	-6.95532	3.51765e-12	4.46539e-10
ENSMUSG00000032491.14_Nradd	373.055	-1.96326	0.282483	-6.95002	3.65241e-12	4.59229e-10
ENSMUSG00000056305.4_Usp39	1178.29	-1.30712	0.18837	-6.93908	3.94673e-12	4.91554e-10
ENSMUSG00000010830.8_Kdelr3	333.684	-1.70703	0.246059	-6.93749	3.99125e-12	4.92453e-10
ENSMUSG00000034993.7_Vat1	3157.54	-1.18622	0.171095	-6.93308	4.11784e-12	5.03368e-10
ENSMUSG00000002105.15_Slc39a13	1398.31	1.28005	0.18481	6.92631	4.31965e-12	5.23193e-10
ENSMUSG00000036943.9_Rab8b	2549.73	-1.22349	0.177548	-6.89107	5.53753e-12	6.58616e-10
ENSMUSG00000014601.13_Strip1	1384.89	-1.17249	0.170133	-6.8916	5.51667e-12	6.58616e-10
ENSMUSG00000004698.10_Hdac9	432.469	1.53925	0.223505	6.88688	5.70303e-12	6.72245e-10
ENSMUSG00000029641.8_Rasl11a	835.44	-1.34295	0.195127	-6.88247	5.88229e-12	6.81211e-10
ENSMUSG00000040296.15_Ddx58	3802.14	1.37699	0.200068	6.88258	5.87798e-12	6.81211e-10
ENSMUSG00000043496.7_Tril	736.871	-1.61425	0.235144	-6.86494	6.65196e-12	7.63645e-10
ENSMUSG00000021476.9_Habp4	1462.39	1.25549	0.183461	6.84339	7.73401e-12	8.8021e-10
ENSMUSG00000038305.15_Spats2l	671.956	1.56071	0.229271	6.80728	9.94608e-12	1.12229e-09
ENSMUSG00000030409.15_Dmpk	1760.01	1.29691	0.190896	6.79381	1.09213e-11	1.22189e-09
ENSMUSG00000000197.8_Nalcn	791.293	1.28224	0.188823	6.79067	1.11615e-11	1.23827e-09
ENSMUSG00000005583.16_Mef2c	729.73	1.36616	0.20208	6.76047	1.37544e-11	1.51321e-09
ENSMUSG00000011256.16_Adam19	699.897	-1.34508	0.199799	-6.73214	1.67181e-11	1.82407e-09
ENSMUSG00000089940.1_RP24-163G22.1	42.1016	4.95688	0.738134	6.71542	1.87519e-11	2.0292e-09
ENSMUSG00000031902.10_Nfatc3	830.045	-1.27292	0.190065	-6.69729	2.12321e-11	2.27174e-09
ENSMUSG00000037411.10_Serpine1	13166.8	-1.1219	0.167533	-6.69657	2.13373e-11	2.27174e-09
ENSMUSG00000026347.13_Tmem163	93.7346	3.72912	0.557251	6.692	2.20136e-11	2.32499e-09
ENSMUSG00000039304.11_Tnfsf10	190.052	2.63024	0.393348	6.68679	2.28119e-11	2.39019e-09
ENSMUSG00000050721.9_Plekho2	447.255	-1.4596	0.21852	-6.6795	2.39756e-11	2.49233e-09
ENSMUSG00000067825.11_Pex26	373.008	1.53906	0.230928	6.66467	2.65258e-11	2.73589e-09
ENSMUSG00000017639.13_Rab11fip4	2338.07	1.68254	0.252847	6.65437	2.84523e-11	2.91184e-09
ENSMUSG00000024937.14_Ehbp1l1	410.305	-1.50423	0.226302	-6.64699	2.99149e-11	3.03797e-09
ENSMUSG00000060166.6_Zdhhc8	945.781	-1.21808	0.183334	-6.64406	3.05166e-11	3.07542e-09
ENSMUSG00000040663.8_Clcf1	2303.93	-1.12897	0.169974	-6.642	3.09451e-11	3.09498e-09
ENSMUSG00000037824.6_Tspan14	261.646	-1.74086	0.2622	-6.63944	3.14873e-11	3.12552e-09
ENSMUSG00000029860.16_Zyx	2570.08	-1.06668	0.160758	-6.63531	3.23826e-11	3.19041e-09
ENSMUSG00000003541.6_Ier3	2308.17	-1.25244	0.188858	-6.63168	3.31886e-11	3.2456e-09
ENSMUSG00000029313.18_Aff1	3579.81	-1.02942	0.155541	-6.61828	3.63401e-11	3.52766e-09
ENSMUSG00000024065.7_Ehd3	549.555	-1.37654	0.20928	-6.57747	4.7851e-11	4.61116e-09
ENSMUSG00000061607.15_Mdc1	683.945	-1.35978	0.20689	-6.57246	4.94906e-11	4.72693e-09
ENSMUSG00000030110.13_Ret	188.687	2.06893	0.314827	6.57163	4.97684e-11	4.72693e-09
ENSMUSG00000021277.16_Traf3	2651.19	1.06326	0.161837	6.56991	5.0345e-11	4.74754e-09
ENSMUSG00000040606.13_Kazn	1192.03	1.23962	0.188995	6.55901	5.41658e-11	5.07161e-09
ENSMUSG00000045136.6_Tubb2b	26082.8	-1.1867	0.180983	-6.55701	5.48983e-11	5.104e-09
ENSMUSG00000026051.8_AC159092.1	2762.75	1.67882	0.256157	6.55388	5.60622e-11	5.17575e-09
ENSMUSG00000057342.15_Sphk2	607.084	-1.45754	0.222492	-6.55097	5.7164e-11	5.24083e-09
ENSMUSG00000027852.14_Nras	2971.18	-1.13795	0.174197	-6.53256	6.46555e-11	5.88677e-09
ENSMUSG00000004951.10_Hspb1	1243.44	-1.75832	0.269598	-6.52198	6.93854e-11	6.27415e-09
ENSMUSG00000068740.13_Celsr2	2204.27	1.39963	0.214938	6.51178	7.42633e-11	6.66955e-09
ENSMUSG00000039830.9_Olig2	1476.94	-1.12298	0.172679	-6.50325	7.86015e-11	7.01147e-09
ENSMUSG00000022052.9_Ppp2r2a	2047.75	-1.16909	0.180172	-6.48876	8.65477e-11	7.66847e-09
ENSMUSG00000037405.8_Icam1	5721.59	-1.20442	0.185875	-6.47974	9.1883e-11	8.08693e-09
ENSMUSG00000024187.14_Fam234a	911.392	1.28084	0.197806	6.47523	9.46676e-11	8.27683e-09
ENSMUSG00000022494.15_Shisa9	181.533	2.74806	0.425296	6.46151	1.03662e-10	9.00361e-09
ENSMUSG00000029338.13_Antxr2	529.845	-1.35895	0.210527	-6.45497	1.08241e-10	9.33984e-09
ENSMUSG00000078921.3_Tgtp2	622.251	2.29773	0.356115	6.45222	1.10224e-10	9.4492e-09
ENSMUSG00000062937.7_Mtap	1774.82	-1.09478	0.170386	-6.42526	1.31642e-10	1.12125e-08
ENSMUSG00000043683.3_Fem1a	1090.26	-1.30837	0.203853	-6.41821	1.37889e-10	1.16693e-08
ENSMUSG00000055491.13_Pprc1	1706.46	-1.08363	0.169022	-6.41116	1.44416e-10	1.21438e-08
ENSMUSG00000037211.12_Spry1	405.484	-1.52502	0.237976	-6.40828	1.47167e-10	1.22968e-08
ENSMUSG00000068699.12_Flnc	13097.4	-1.27713	0.199701	-6.39521	1.60326e-10	1.31844e-08
ENSMUSG00000055053.18_Nfic	3322.46	1.11842	0.174896	6.39477	1.60786e-10	1.31844e-08
ENSMUSG00000048960.13_Prex2	1207.86	1.5869	0.248135	6.39533	1.602e-10	1.31844e-08
ENSMUSG00000008475.13_Arpc5	3126.16	-1.00515	0.157281	-6.3908	1.65024e-10	1.34484e-08
ENSMUSG00000028868.13_Wasf2	2323.61	-1.07051	0.167787	-6.38016	1.76904e-10	1.42623e-08
ENSMUSG00000047428.14_Dlk2	297.963	1.81187	0.283995	6.37993	1.77171e-10	1.42623e-08
ENSMUSG00000026042.16_Col5a2	14202.7	0.973193	0.152726	6.37214	1.86412e-10	1.49152e-08
ENSMUSG00000035914.11_Cd276	660.353	-1.34023	0.210383	-6.37043	1.88499e-10	1.49224e-08
ENSMUSG00000041135.15_Ripk2	2552.98	-1.20838	0.189692	-6.37022	1.88763e-10	1.49224e-08
ENSMUSG00000056758.14_Hmga2	456.692	-1.77627	0.27905	-6.36539	1.94793e-10	1.53074e-08
ENSMUSG00000041112.17_Elmo1	355.009	1.96863	0.309455	6.3616	1.99663e-10	1.55973e-08
ENSMUSG00000050029.7_Rap2c	2132.67	-1.11181	0.174925	-6.3559	2.07206e-10	1.60913e-08
ENSMUSG00000026166.14_Ccl20	184.339	-2.03452	0.321549	-6.32724	2.49589e-10	1.91574e-08
ENSMUSG00000033768.16_Nrxn2	2393.57	1.21929	0.192697	6.32752	2.49133e-10	1.91574e-08
ENSMUSG00000021987.9_Mtmr6	1486.36	-1.05458	0.166781	-6.32315	2.56285e-10	1.94689e-08
ENSMUSG00000074896.3_Ifit3	13930	1.56823	0.248022	6.32296	2.56596e-10	1.94689e-08
ENSMUSG00000031595.9_Pdgfrl	642.286	1.43385	0.226895	6.31944	2.62521e-10	1.98046e-08
ENSMUSG00000021895.10_Arhgef3	387.651	-1.63698	0.259434	-6.3098	2.79389e-10	2.09573e-08
ENSMUSG00000015755.16_Tab2	2245.42	-1.03579	0.164295	-6.30443	2.89249e-10	2.15744e-08
ENSMUSG00000089704.9_Galnt2	2646.53	-1.05512	0.167759	-6.2895	3.18495e-10	2.36223e-08
ENSMUSG00000060450.13_Rnf14	2661.25	-1.06385	0.169294	-6.28403	3.29917e-10	2.43328e-08
ENSMUSG00000048039.8_Isg20l2	579.989	-1.33525	0.212752	-6.27607	3.47227e-10	2.54672e-08
ENSMUSG00000034459.8_Ifit1	7830.91	1.64092	0.262154	6.25939	3.86484e-10	2.81899e-08
ENSMUSG00000020099.8_Unc5b	1499.18	-1.09645	0.175221	-6.25754	3.91107e-10	2.83703e-08
ENSMUSG00000002812.4_Flii	2526.21	-0.981876	0.156957	-6.25569	3.9577e-10	2.85517e-08
ENSMUSG00000027845.15_Dclre1b	380.966	-1.65221	0.264332	-6.2505	4.09151e-10	2.91979e-08
ENSMUSG00000030681.18_Mvp	841.081	-1.21643	0.19459	-6.25125	4.0719e-10	2.91979e-08
ENSMUSG00000048701.13_Ccdc6	1660.91	-1.08574	0.173789	-6.24747	4.17162e-10	2.96095e-08
ENSMUSG00000023018.5_Smarcd1	1044.85	1.12825	0.18074	6.24243	4.30835e-10	3.04165e-08
ENSMUSG00000038264.8_Sema7a	1529.16	-1.13891	0.182823	-6.22957	4.67706e-10	3.28439e-08
ENSMUSG00000022551.8_Cyc1	2575.73	-1.12607	0.180788	-6.22864	4.70495e-10	3.28649e-08
ENSMUSG00000015176.10_Nolc1	1658.64	-1.05508	0.169419	-6.22764	4.73522e-10	3.29023e-08
ENSMUSG00000060402.7_Chst8	166.584	1.92915	0.310207	6.21892	5.00581e-10	3.46004e-08
ENSMUSG00000069874.7_Irgm2	2602.16	1.60205	0.257666	6.21755	5.04975e-10	3.47223e-08
ENSMUSG00000001521.12_Tulp3	1192.86	-1.11423	0.179894	-6.19383	5.8718e-10	4.01656e-08
ENSMUSG00000056413.16_Adap1	219.746	2.00722	0.324125	6.19273	5.91319e-10	4.02402e-08
ENSMUSG00000002633.4_Shh	700.48	-1.38981	0.225524	-6.16257	7.15734e-10	4.84571e-08
ENSMUSG00000011958.17_Bnip2	1506.96	-1.08571	0.176383	-6.15539	7.48923e-10	4.99553e-08
ENSMUSG00000032085.5_Tagln	34546.4	-0.97186	0.157889	-6.15533	7.49216e-10	4.99553e-08
ENSMUSG00000104117.5_RP23-152I6.3	53.8563	4.30364	0.699014	6.15673	7.42637e-10	4.99553e-08
ENSMUSG00000044667.12_Plppr4	478.827	2.249	0.365769	6.1487	7.81204e-10	5.18264e-08
ENSMUSG00000026889.12_Rbm18	826.638	-1.26264	0.205802	-6.13525	8.50244e-10	5.61246e-08
ENSMUSG00000090942.1_F830016B08Rik	127.444	2.70397	0.44087	6.13325	8.60992e-10	5.65513e-08
ENSMUSG00000024747.3_Aldh1a7	152.333	2.06878	0.337489	6.12992	8.79218e-10	5.74626e-08
ENSMUSG00000035208.16_Slfn8	457.039	2.16801	0.353881	6.12639	8.98939e-10	5.8462e-08
ENSMUSG00000004677.17_Myo9b	2351.98	-1.10845	0.181014	-6.12354	9.15183e-10	5.92267e-08
ENSMUSG00000028173.10_Wls	5371.83	1.15133	0.18804	6.12276	9.1968e-10	5.92274e-08
ENSMUSG00000075700.9_Selt	5914.7	-0.913475	0.149227	-6.12139	9.27601e-10	5.94475e-08
ENSMUSG00000037887.11_Dusp8	325.173	1.57988	0.258538	6.11083	9.91165e-10	6.32143e-08
ENSMUSG00000030796.17_Tead2	479.52	-1.36088	0.222798	-6.10813	1.00808e-09	6.39837e-08
ENSMUSG00000028619.15_Tceanc2	476.266	-1.29573	0.212214	-6.10576	1.02314e-09	6.45994e-08
ENSMUSG00000026104.14_Stat1	4670.45	1.38311	0.226552	6.10507	1.02756e-09	6.45994e-08
ENSMUSG00000070327.14_Rnf213	7938.65	1.54783	0.253902	6.09619	1.08624e-09	6.79647e-08
ENSMUSG00000032011.5_Thy1	8276.71	1.00199	0.164608	6.08713	1.14949e-09	7.15831e-08
ENSMUSG00000022661.14_Cd200	1417.33	1.48303	0.243807	6.08278	1.18114e-09	7.32085e-08
ENSMUSG00000042772.15_Smg7	2105.55	-0.987924	0.1625	-6.07953	1.20538e-09	7.43621e-08
ENSMUSG00000028737.15_Aldh4a1	515.24	-1.32428	0.218439	-6.06247	1.34047e-09	8.2311e-08
ENSMUSG00000042078.14_Svop	381.742	1.41757	0.234191	6.05306	1.42118e-09	8.68631e-08
ENSMUSG00000046768.13_Rhoj	437.489	-1.39573	0.230728	-6.04924	1.45532e-09	8.85395e-08
ENSMUSG00000063430.9_Wscd2	194.956	1.87498	0.310386	6.04079	1.53365e-09	9.28772e-08
ENSMUSG00000046442.4_Ppm1e	436.604	1.80607	0.299192	6.03649	1.57503e-09	9.4948e-08
ENSMUSG00000018932.9_Map2k3	571.416	-1.29238	0.214977	-6.01173	1.83551e-09	1.09649e-07
ENSMUSG00000063975.13_Slco1a5	1118.67	1.09804	0.182648	6.01177	1.83505e-09	1.09649e-07
ENSMUSG00000028646.16_Rragc	1803.12	-1.02421	0.170446	-6.00901	1.86659e-09	1.11003e-07
ENSMUSG00000027605.18_Acss2	858.704	1.59372	0.2655	6.0027	1.9406e-09	1.14374e-07
ENSMUSG00000057346.12_Apol9a	367.979	1.92547	0.320753	6.00296	1.93758e-09	1.14374e-07
ENSMUSG00000068284.14_Usf3	687.145	-1.17398	0.195697	-5.99898	1.98559e-09	1.16505e-07
ENSMUSG00000026109.14_Tmeff2	1925.65	1.01318	0.168919	5.99804	1.99713e-09	1.16664e-07
ENSMUSG00000027765.6_P2ry1	728.16	1.62096	0.270854	5.98464	2.16875e-09	1.26131e-07
ENSMUSG00000030127.15_Cops7a	1428.61	-1.03761	0.173414	-5.98343	2.18487e-09	1.26511e-07
ENSMUSG00000078515.4_Ddi2	1123.32	-1.15253	0.192701	-5.98091	2.21897e-09	1.27925e-07
ENSMUSG00000037235.13_Mxd4	828.254	-1.24224	0.207761	-5.97917	2.24274e-09	1.28733e-07
ENSMUSG00000110080.1_RP23-4P23.1	139.466	2.68149	0.448645	5.97685	2.27491e-09	1.30015e-07
ENSMUSG00000038244.13_Mical2	787.552	-1.17021	0.195874	-5.97427	2.31122e-09	1.3152e-07
ENSMUSG00000000708.14_Kat2b	1432.92	1.36593	0.228753	5.97119	2.35531e-09	1.33454e-07
ENSMUSG00000037353.9_Letmd1	852.981	-1.1189	0.187415	-5.97019	2.36984e-09	1.33703e-07
ENSMUSG00000046879.7_Irgm1	4559.08	1.47757	0.248268	5.95151	2.65678e-09	1.49255e-07
ENSMUSG00000028128.13_F3	8146.61	-1.13701	0.191188	-5.94708	2.72967e-09	1.527e-07
ENSMUSG00000040363.15_Bcor	1045.74	-1.08009	0.18225	-5.92641	3.09637e-09	1.72482e-07
ENSMUSG00000079477.9_Rab7	5491.91	-0.888829	0.150044	-5.92381	3.14576e-09	1.74497e-07
ENSMUSG00000052698.15_Tln2	3865.12	0.923789	0.156502	5.90274	3.57521e-09	1.97037e-07
ENSMUSG00000055675.6_Kbtbd11	369.305	1.93837	0.328402	5.90243	3.58195e-09	1.97037e-07
ENSMUSG00000050711.7_Scg2	199.887	1.74653	0.296159	5.89728	3.69533e-09	2.0243e-07
ENSMUSG00000030790.15_Adm	340.669	-1.75118	0.297523	-5.88586	3.95997e-09	2.16031e-07
ENSMUSG00000064080.12_Fbln2	1389.95	-1.29731	0.220878	-5.87344	4.26834e-09	2.31895e-07
ENSMUSG00000021253.7_Tgfb3	2622.84	1.33043	0.226571	5.87201	4.30531e-09	2.32945e-07
ENSMUSG00000029616.9_Erp29	1765.11	0.968387	0.165159	5.86336	4.53592e-09	2.44421e-07
ENSMUSG00000040717.6_Il17rd	133.536	-2.03434	0.347456	-5.85496	4.77126e-09	2.55553e-07
ENSMUSG00000050910.5_Cdr2l	209.016	-1.70044	0.290444	-5.85461	4.78121e-09	2.55553e-07
ENSMUSG00000038119.15_Cdon	790.301	1.20326	0.205734	5.84862	4.95682e-09	2.63871e-07
ENSMUSG00000070639.5_Lrrc8b	1607.45	-0.978805	0.167415	-5.84658	5.01768e-09	2.66038e-07
ENSMUSG00000036698.11_Ago2	3020.06	-0.909139	0.155631	-5.84163	5.16923e-09	2.72977e-07
ENSMUSG00000024617.16_Camk2a	704.429	1.85119	0.317101	5.83785	5.28789e-09	2.7813e-07
ENSMUSG00000026576.12_Atp1b1	11932.9	1.31723	0.225722	5.83565	5.35821e-09	2.80711e-07
ENSMUSG00000025857.10_Dnaaf5	931.397	-1.09555	0.18805	-5.82585	5.68224e-09	2.9651e-07
ENSMUSG00000040220.10_Gas8	508.234	-1.25351	0.215413	-5.81911	5.91615e-09	3.075e-07
ENSMUSG00000022940.17_Pigp	834.629	1.11318	0.191339	5.81784	5.96125e-09	3.08629e-07
ENSMUSG00000005124.10_Wisp1	560.457	-1.33472	0.229554	-5.81441	6.08492e-09	3.13801e-07
ENSMUSG00000002325.15_Irf9	1724.53	1.13333	0.195098	5.80901	6.28426e-09	3.2282e-07
ENSMUSG00000017837.12_Nkiras2	603.798	1.16695	0.201022	5.80506	6.43446e-09	3.29255e-07
ENSMUSG00000010936.11_Vac14	598.801	-1.22264	0.210672	-5.80351	6.49409e-09	3.31023e-07
ENSMUSG00000102697.1_Pcdhac2	330.316	1.62583	0.280269	5.80097	6.59331e-09	3.34788e-07
ENSMUSG00000048368.9_Omd	173.22	2.07582	0.358063	5.79737	6.73619e-09	3.40732e-07
ENSMUSG00000034216.12_Vps18	1128.71	-1.02087	0.176288	-5.7909	7.00097e-09	3.51433e-07
ENSMUSG00000033355.6_Rtp4	2073.22	1.38591	0.239319	5.79104	6.9951e-09	3.51433e-07
ENSMUSG00000027834.15_Serpini1	118.376	2.30007	0.39815	5.77689	7.60944e-09	3.8053e-07
ENSMUSG00000030772.6_Dkk3	370.155	-1.72384	0.298529	-5.77446	7.72011e-09	3.83679e-07
ENSMUSG00000057421.12_Las1l	1940.8	-1.04025	0.180154	-5.77423	7.73055e-09	3.83679e-07
ENSMUSG00000049630.6_C1ql3	893.303	1.3851	0.240146	5.76771	8.03539e-09	3.97316e-07
ENSMUSG00000034751.16_Mast4	571.287	-1.68385	0.292042	-5.76578	8.12826e-09	4.00408e-07
ENSMUSG00000020176.17_Grb10	620.769	-1.53867	0.266935	-5.7642	8.20457e-09	4.02665e-07
ENSMUSG00000001785.13_Pwp1	973.176	-1.18092	0.204978	-5.76122	8.35103e-09	4.08334e-07
ENSMUSG00000015714.11_Cers2	3191.48	-0.983955	0.170963	-5.75538	8.64453e-09	4.21126e-07
ENSMUSG00000026475.7_Rgs16	6458.24	-1.10818	0.192687	-5.75121	8.86087e-09	4.30078e-07
ENSMUSG00000028373.16_Astn2	263.773	2.08001	0.362078	5.74465	9.21093e-09	4.45431e-07
ENSMUSG00000043895.6_S1pr2	767.262	-1.14888	0.200052	-5.74289	9.30769e-09	4.48468e-07
ENSMUSG00000058690.14_Ccser2	1854.51	-0.992883	0.173348	-5.72768	1.01815e-08	4.88787e-07
ENSMUSG00000068246.6_Apol9b	206.573	1.98903	0.347468	5.72437	1.03816e-08	4.96586e-07
ENSMUSG00000020092.9_Pald1	243.83	-1.57726	0.275926	-5.71625	1.08903e-08	5.19039e-07
ENSMUSG00000040209.12_Zfp704	558.276	1.2976	0.227158	5.71234	1.11434e-08	5.29192e-07
ENSMUSG00000029561.17_Oasl2	3017.36	1.39345	0.24409	5.70876	1.13803e-08	5.38504e-07
ENSMUSG00000023143.10_Nagpa	211.888	-1.62	0.284335	-5.69753	1.21555e-08	5.71094e-07
ENSMUSG00000023087.15_Noct	5389.6	-0.89897	0.157782	-5.69755	1.21542e-08	5.71094e-07
ENSMUSG00000023249.15_Parp3	1830.9	1.05603	0.185373	5.69679	1.22082e-08	5.71536e-07
ENSMUSG00000001847.14_Rac1	7316.74	-0.85634	0.150451	-5.69182	1.25695e-08	5.8637e-07
ENSMUSG00000074794.10_Arrdc3	1530.09	-1.41497	0.249233	-5.6773	1.36839e-08	6.36107e-07
ENSMUSG00000035783.8_Acta2	41692.7	-0.922141	0.162473	-5.67567	1.38146e-08	6.39933e-07
ENSMUSG00000028854.9_Slc9a1	918.293	1.05778	0.1864	5.6748	1.38851e-08	6.4095e-07
ENSMUSG00000031227.8_Magee1	1640.58	0.959371	0.169651	5.65497	1.55877e-08	7.17035e-07
ENSMUSG00000000278.10_Scpep1	1108.54	-1.07924	0.191418	-5.63813	1.71903e-08	7.88006e-07
ENSMUSG00000042331.13_Specc1	2339.45	-0.916044	0.162635	-5.6325	1.77617e-08	8.11284e-07
ENSMUSG00000059173.19_Pde1a	3088.47	-0.880992	0.156445	-5.63133	1.78824e-08	8.11284e-07
ENSMUSG00000029622.16_Arpc1b	3346.66	-0.857356	0.152235	-5.6318	1.78337e-08	8.11284e-07
ENSMUSG00000041552.7_Ptchd1	330.448	-1.54147	0.274254	-5.62058	1.90313e-08	8.59049e-07
ENSMUSG00000048277.15_Syngr2	533.609	-1.33091	0.23683	-5.61969	1.91305e-08	8.59049e-07
ENSMUSG00000036990.13_Otud4	1855.66	-0.957997	0.170459	-5.62009	1.90853e-08	8.59049e-07
ENSMUSG00000026896.14_Ifih1	1474.01	1.23941	0.221133	5.60483	2.08465e-08	9.32933e-07
ENSMUSG00000046223.10_Plaur	322.015	-1.44604	0.258057	-5.60356	2.09994e-08	9.33446e-07
ENSMUSG00000032518.6_Rpsa	15147	-0.913531	0.163023	-5.6037	2.09819e-08	9.33446e-07
ENSMUSG00000063954.7_Hist2h2aa1	1101.17	1.08729	0.194116	5.60127	2.12786e-08	9.42683e-07
ENSMUSG00000028149.12_Rap1gds1	2897.04	1.06192	0.189633	5.59984	2.14544e-08	9.47296e-07
ENSMUSG00000029174.18_Tbc1d1	1809.72	-1.00411	0.179498	-5.59398	2.21922e-08	9.76606e-07
ENSMUSG00000046562.5_Unc119b	1960.38	0.902262	0.161575	5.58415	2.34843e-08	1.03003e-06
ENSMUSG00000031093.14_Dock11	699.625	1.21268	0.217297	5.58074	2.395e-08	1.04698e-06
ENSMUSG00000107134.1_RP23-2C16.2	100.951	2.26183	0.40552	5.5776	2.43856e-08	1.0625e-06
ENSMUSG00000028037.13_Ifi44	1239.22	1.52238	0.273014	5.5762	2.45823e-08	1.06755e-06
ENSMUSG00000073591.4_Pcdhb22	285.733	1.62308	0.291163	5.57446	2.48292e-08	1.07474e-06
ENSMUSG00000003644.17_Rps6ka1	185.767	-1.72327	0.310176	-5.5558	2.76349e-08	1.19227e-06
ENSMUSG00000007655.16_Cav1	17000.6	-1.07378	0.193701	-5.54347	2.96537e-08	1.27521e-06
ENSMUSG00000025498.15_Irf7	977.402	1.56348	0.282097	5.54237	2.9841e-08	1.27909e-06
ENSMUSG00000032952.11_Ap4b1	569.248	-1.15203	0.207911	-5.54099	3.00771e-08	1.28504e-06
ENSMUSG00000051627.3_Hist1h1e	123.264	2.73396	0.494372	5.53016	3.19935e-08	1.36251e-06
ENSMUSG00000035385.5_Ccl2	15251.6	-1.03	0.186612	-5.51946	3.40043e-08	1.43886e-06
ENSMUSG00000033161.10_Atp1a1	24140.9	1.20667	0.218599	5.52	3.38999e-08	1.43886e-06
ENSMUSG00000032537.15_Ephb1	664.741	1.10564	0.200398	5.5172	3.44437e-08	1.4528e-06
ENSMUSG00000067219.9_Nipal1	211.224	-1.55886	0.282671	-5.51476	3.49257e-08	1.4643e-06
ENSMUSG00000068220.6_Lgals1	11639.7	-0.954649	0.17311	-5.5147	3.49381e-08	1.4643e-06
ENSMUSG00000030872.14_Gga2	934.854	-1.05941	0.192127	-5.51413	3.50504e-08	1.46435e-06
ENSMUSG00000043531.16_Sorcs1	952.102	1.67698	0.304259	5.51167	3.55435e-08	1.48027e-06
ENSMUSG00000029245.16_Epha5	799.352	1.0981	0.199319	5.50927	3.6032e-08	1.49589e-06
ENSMUSG00000036087.18_Slain2	1138.42	-1.11887	0.20311	-5.50871	3.61476e-08	1.49599e-06
ENSMUSG00000071984.10_Fndc1	498.821	1.3679	0.248657	5.50114	3.77344e-08	1.55678e-06
ENSMUSG00000026833.18_Olfm1	1614.33	0.92798	0.168725	5.49996	3.79875e-08	1.56234e-06
ENSMUSG00000028399.18_Ptprd	944.917	1.29805	0.236099	5.49789	3.84352e-08	1.57584e-06
ENSMUSG00000064360.1_mt-Nd3	461.219	1.58937	0.289117	5.49732	3.85605e-08	1.57608e-06
ENSMUSG00000003410.8_Elavl3	262.159	1.61289	0.29357	5.49404	3.92842e-08	1.60071e-06
ENSMUSG00000068606.5_Gm4841	196.873	2.07725	0.37813	5.49347	3.94103e-08	1.60091e-06
ENSMUSG00000034354.17_Mtmr3	1674.77	-0.938981	0.170999	-5.49115	3.99316e-08	1.61678e-06
ENSMUSG00000018451.6_RP23-83I13.10	339.545	1.89109	0.34442	5.49065	4.00459e-08	1.61678e-06
ENSMUSG00000030621.17_Me3	594.437	1.33467	0.243315	5.48537	4.12607e-08	1.66074e-06
ENSMUSG00000078920.3_Ifi47	667.647	1.63298	0.297833	5.48289	4.18444e-08	1.67912e-06
ENSMUSG00000002068.16_Ccne1	270.189	-1.56716	0.286084	-5.47798	4.30208e-08	1.72109e-06
ENSMUSG00000026127.13_Imp4	1111.37	-1.16115	0.212381	-5.4673	4.56945e-08	1.81705e-06
ENSMUSG00000045302.13_Preb	977.413	-1.04788	0.191664	-5.46731	4.56929e-08	1.81705e-06
ENSMUSG00000007476.18_Lrrc8a	1241.52	-0.99223	0.181697	-5.46091	4.73711e-08	1.87806e-06
ENSMUSG00000018920.11_Cxcl16	893.771	-1.17783	0.215785	-5.45834	4.80613e-08	1.89972e-06
ENSMUSG00000002885.14_Adgre5	563.64	-1.27462	0.233685	-5.45441	4.91344e-08	1.93633e-06
ENSMUSG00000030107.10_Usp18	1744.3	1.59352	0.292254	5.45252	4.96608e-08	1.95126e-06
ENSMUSG00000028195.4_Cyr61	30290.3	-0.803908	0.147464	-5.45157	4.99275e-08	1.95591e-06
ENSMUSG00000055320.17_Tead1	8088.49	-0.825298	0.151923	-5.43234	5.56192e-08	2.17244e-06
ENSMUSG00000024875.4_Yif1a	797.039	-1.07815	0.198802	-5.42322	5.85357e-08	2.27838e-06
ENSMUSG00000053716.9_Dusp7	898.009	-1.011	0.186436	-5.42279	5.86767e-08	2.27838e-06
ENSMUSG00000037907.16_Ankrd13b	315.85	-1.36607	0.252704	-5.40581	6.45167e-08	2.4978e-06
ENSMUSG00000021306.11_Gpr137b	928.23	-1.12676	0.208615	-5.40116	6.62115e-08	2.54847e-06
ENSMUSG00000037010.7_Apln	972.6	-1.10105	0.20385	-5.40128	6.61678e-08	2.54847e-06
ENSMUSG00000042659.15_Arrdc4	1537.57	-0.89628	0.166023	-5.39853	6.71875e-08	2.57852e-06
ENSMUSG00000031875.7_Cmtm3	765.874	-1.11195	0.206189	-5.39286	6.93449e-08	2.64642e-06
ENSMUSG00000046844.6_Vat1l	314.654	1.95096	0.36177	5.39283	6.93578e-08	2.64642e-06
ENSMUSG00000105096.1_Gbp10	497.752	1.61678	0.299871	5.3916	6.98318e-08	2.65683e-06
ENSMUSG00000110980.1_RP24-175C20.18	32.533	-8.46356	1.57124	-5.38656	7.18186e-08	2.72457e-06
ENSMUSG00000023915.4_Tnfrsf21	634.597	-1.14516	0.212693	-5.38409	7.28106e-08	2.74642e-06
ENSMUSG00000036095.11_Dgkb	175.088	2.45252	0.455497	5.38427	7.274e-08	2.74642e-06
ENSMUSG00000022074.6_Tnfrsf10b	1135.01	-1.00887	0.187458	-5.38186	7.37184e-08	2.76486e-06
ENSMUSG00000014444.17_Piezo1	3363.47	-0.854497	0.158763	-5.38222	7.3572e-08	2.76486e-06
ENSMUSG00000032803.15_Cdv3	5281.29	-0.889798	0.165384	-5.38019	7.4409e-08	2.78285e-06
ENSMUSG00000028134.11_Ptbp2	1403.93	0.999281	0.185768	5.37918	7.48278e-08	2.79061e-06
ENSMUSG00000037362.8_Nov	658.361	-1.43758	0.267451	-5.37512	7.65299e-08	2.83806e-06
ENSMUSG00000078853.8_Igtp	2306.8	1.45583	0.270832	5.3754	7.64121e-08	2.83806e-06
ENSMUSG00000051674.15_Dcun1d4	818.947	1.19643	0.223252	5.35907	8.36504e-08	3.09342e-06
ENSMUSG00000042834.14_Nrep	591.5	1.93054	0.360649	5.35297	8.65222e-08	3.19069e-06
ENSMUSG00000044033.16_Ccdc141	566.155	1.13818	0.212737	5.35018	8.78685e-08	3.23131e-06
ENSMUSG00000041716.7_RP24-234J3.3	344.756	1.26308	0.236211	5.34725	8.93016e-08	3.27231e-06
ENSMUSG00000032322.14_Pstpip1	249.904	1.42635	0.266762	5.34689	8.94791e-08	3.27231e-06
ENSMUSG00000043424.10_Eif3j2	938.076	-1.02859	0.192898	-5.33233	9.6962e-08	3.53617e-06
ENSMUSG00000048852.13_RP23-14F5.7	81.2589	3.05009	0.572153	5.33091	9.77241e-08	3.55414e-06
ENSMUSG00000072623.6_Zfp9	307.375	-1.37724	0.258532	-5.32715	9.97634e-08	3.61834e-06
ENSMUSG00000036565.7_Ttyh3	3473.77	1.3198	0.248155	5.31845	1.04656e-07	3.7854e-06
ENSMUSG00000029381.16_Shroom3	5662.23	-0.785577	0.147899	-5.31159	1.08673e-07	3.9105e-06
ENSMUSG00000004500.9_Zfp324	468.746	1.37019	0.257965	5.31153	1.08707e-07	3.9105e-06
ENSMUSG00000000149.10_Gna12	1644.58	-0.888338	0.167329	-5.30893	1.1027e-07	3.95595e-06
ENSMUSG00000024486.5_Hbegf	17868.8	-0.758278	0.142887	-5.30682	1.11554e-07	3.99114e-06
ENSMUSG00000022037.15_Clu	13518.6	1.1415	0.215284	5.30231	1.14346e-07	4.08001e-06
ENSMUSG00000059708.12_Akap17b	472.688	1.23543	0.23375	5.28527	1.25518e-07	4.46656e-06
ENSMUSG00000022799.4_Arhgap31	1179.19	-0.919692	0.174156	-5.28085	1.28586e-07	4.56344e-06
ENSMUSG00000000386.15_Mx1	283.512	2.07925	0.394094	5.27604	1.32009e-07	4.67233e-06
ENSMUSG00000021474.9_Sfxn1	763.937	-1.11378	0.211255	-5.27224	1.34772e-07	4.75737e-06
ENSMUSG00000055912.8_Tmem150a	567.645	-1.08415	0.205734	-5.26965	1.36684e-07	4.81199e-06
ENSMUSG00000015405.15_Ace2	52.4601	3.61372	0.685984	5.26794	1.37961e-07	4.84405e-06
ENSMUSG00000047945.6_Marcksl1	840.208	-0.981327	0.186523	-5.26116	1.43146e-07	5.01275e-06
ENSMUSG00000041757.16_Plekha6	338.742	1.51977	0.288925	5.26009	1.43985e-07	5.02881e-06
ENSMUSG00000059811.13_Atl2	866.863	-1.03381	0.196791	-5.25335	1.4936e-07	5.20279e-06
ENSMUSG00000079614.3_Seh1l	1220.13	-1.00651	0.19163	-5.25238	1.5015e-07	5.21653e-06
ENSMUSG00000028497.12_Hacd4	1372.71	1.11761	0.21303	5.24626	1.5522e-07	5.37853e-06
ENSMUSG00000016028.10_Celsr1	872.17	1.04777	0.200011	5.23855	1.61841e-07	5.59325e-06
ENSMUSG00000027575.19_Arfgap1	993.308	-0.986266	0.188515	-5.23176	1.67906e-07	5.78771e-06
ENSMUSG00000034353.14_Ramp1	1628.26	0.895044	0.171201	5.22804	1.71317e-07	5.88991e-06
ENSMUSG00000022150.16_Dab2	824.461	-0.977526	0.187009	-5.22716	1.72137e-07	5.90273e-06
ENSMUSG00000030980.17_Knop1	1057.41	-0.953693	0.182674	-5.22074	1.78213e-07	6.09526e-06
ENSMUSG00000063060.6_Sox7	109.152	-2.08912	0.400387	-5.21774	1.81121e-07	6.1787e-06
ENSMUSG00000022272.17_Myo10	7625	-0.801266	0.153609	-5.21626	1.82573e-07	6.21217e-06
ENSMUSG00000040225.15_Prrc2c	5181.49	-0.780109	0.149604	-5.2145	1.84311e-07	6.25519e-06
ENSMUSG00000027957.13_Slc35a3	729.752	-1.00839	0.193435	-5.2131	1.85715e-07	6.28669e-06
ENSMUSG00000022389.15_Tef	1554.26	0.944944	0.18141	5.20889	1.89976e-07	6.4145e-06
ENSMUSG00000028957.12_Per3	492.176	1.103	0.211832	5.20694	1.91977e-07	6.46551e-06
ENSMUSG00000022474.15_Pmm1	1664.6	0.868414	0.166821	5.20566	1.9331e-07	6.49384e-06
ENSMUSG00000030990.18_Pgap2	388.736	-1.20327	0.231236	-5.20364	1.95424e-07	6.54818e-06
ENSMUSG00000004054.8_Map3k11	610.845	-1.05928	0.203742	-5.19915	2.00207e-07	6.69146e-06
ENSMUSG00000039182.6_RP23-5A19.7	546	-1.28443	0.247117	-5.19766	2.01818e-07	6.72829e-06
ENSMUSG00000027808.8_Serp1	2615.57	-0.895111	0.17231	-5.19477	2.0497e-07	6.81615e-06
ENSMUSG00000031700.11_Gpt2	1008.95	-1.06897	0.205876	-5.1923	2.07713e-07	6.89001e-06
ENSMUSG00000033209.17_Ttc28	2636.47	0.866707	0.167025	5.18907	2.11344e-07	6.99289e-06
ENSMUSG00000040033.16_Stat2	2022.1	1.25685	0.242416	5.18469	2.16374e-07	7.14142e-06
ENSMUSG00000082292.3_RP24-499A8.3	102.587	2.51911	0.486063	5.18268	2.18718e-07	7.20078e-06
ENSMUSG00000074994.5_Qser1	956.012	-0.93549	0.180523	-5.1821	2.19401e-07	7.2053e-06
ENSMUSG00000031486.15_Adgra2	480.32	-1.26437	0.244388	-5.1736	2.29631e-07	7.5216e-06
ENSMUSG00000033880.11_Lgals3bp	2186.64	0.89961	0.1739	5.17316	2.30172e-07	7.5216e-06
ENSMUSG00000022231.10_Sema5a	497.257	1.47617	0.285399	5.1723	2.31235e-07	7.5377e-06
ENSMUSG00000046691.13_Chtf8	2255.9	-0.886837	0.171704	-5.16492	2.40536e-07	7.82157e-06
ENSMUSG00000042726.14_Trafd1	1926.66	1.10851	0.215036	5.155	2.53628e-07	8.22703e-06
ENSMUSG00000029816.10_Gpnmb	515.561	-1.33619	0.259271	-5.15365	2.55459e-07	8.26519e-06
ENSMUSG00000026924.17_Sec16a	1970.06	-0.864231	0.167707	-5.15322	2.56057e-07	8.26519e-06
ENSMUSG00000062661.6_Ncs1	1293.35	-0.896247	0.174248	-5.1435	2.6966e-07	8.68304e-06
ENSMUSG00000028780.13_Sema3c	2742.44	0.957312	0.186332	5.13767	2.78169e-07	8.93524e-06
ENSMUSG00000034854.8_Mfsd12	676.899	0.993225	0.193378	5.13619	2.80363e-07	8.98387e-06
ENSMUSG00000020572.8_Mampt	1567.33	0.961512	0.187479	5.12864	2.9185e-07	9.32848e-06
ENSMUSG00000023990.18_Tfeb	240.355	1.51844	0.296096	5.1282	2.92531e-07	9.32848e-06
ENSMUSG00000030657.11_Xylt1	1809.51	-0.912081	0.177898	-5.12699	2.94407e-07	9.36569e-06
ENSMUSG00000038349.10_Plcl1	774.858	1.13406	0.221325	5.12397	2.99165e-07	9.49417e-06
ENSMUSG00000005413.8_Hmox1	4520.65	-0.995204	0.194274	-5.12269	3.01208e-07	9.53609e-06
ENSMUSG00000028360.9_Slc44a5	126.915	2.27512	0.444168	5.12221	3.01975e-07	9.53749e-06
ENSMUSG00000027966.20_Col11a1	1772.86	0.94984	0.185547	5.11914	3.06929e-07	9.67083e-06
ENSMUSG00000066880.15_Zfp617	576.613	-1.06444	0.20809	-5.11528	3.13276e-07	9.84731e-06
ENSMUSG00000000085.16_Scmh1	545.14	1.17544	0.229879	5.11331	3.16554e-07	9.92672e-06
ENSMUSG00000064363.1_mt-Nd4	32137.2	0.742622	0.145313	5.11048	3.2134e-07	1.00529e-05
ENSMUSG00000059475.13_Zfp426	375.777	-1.2425	0.243185	-5.1093	3.23351e-07	1.00919e-05
ENSMUSG00000047735.14_Samd9l	2256.11	1.11963	0.219441	5.10219	3.35754e-07	1.04543e-05
ENSMUSG00000050737.13_Ptges	260.949	-1.52696	0.299427	-5.09959	3.40391e-07	1.05737e-05
ENSMUSG00000038034.15_Igsf8	4010.92	0.86412	0.169523	5.09737	3.44398e-07	1.06731e-05
ENSMUSG00000041594.18_Tmtc4	339.874	1.21488	0.238841	5.08657	3.64605e-07	1.12729e-05
ENSMUSG00000009073.16_Nf2	1644.06	-0.843616	0.165998	-5.08208	3.73327e-07	1.15128e-05
ENSMUSG00000064339.1_mt-Rnr2	30023.9	1.08458	0.21343	5.08168	3.7411e-07	1.15128e-05
ENSMUSG00000022367.7_Has2	1430.18	-1.44043	0.283494	-5.081	3.75453e-07	1.15273e-05
ENSMUSG00000026198.15_Abcb6	338.12	-1.19878	0.236208	-5.07508	3.87343e-07	1.18647e-05
ENSMUSG00000009772.15_Nuak2	1842.63	-0.873407	0.172138	-5.07389	3.8977e-07	1.19115e-05
ENSMUSG00000018931.3_Natd1	388.691	-1.16414	0.229502	-5.07245	3.92723e-07	1.19193e-05
ENSMUSG00000020044.13_Timp3	23481.2	0.719172	0.141792	5.07201	3.93638e-07	1.19193e-05
ENSMUSG00000029103.16_Lrpap1	3159.62	0.797594	0.157252	5.07206	3.93537e-07	1.19193e-05
ENSMUSG00000029636.10_Wasf3	1088.9	0.93146	0.183627	5.07256	3.92493e-07	1.19193e-05
ENSMUSG00000003032.8_Klf4	528.346	-1.34834	0.265899	-5.0709	3.95939e-07	1.19615e-05
ENSMUSG00000038587.9_Akap12	12266.9	-0.72693	0.14347	-5.06678	4.04607e-07	1.21955e-05
ENSMUSG00000053641.9_Dennd4a	1639.53	0.958696	0.189322	5.06385	4.10882e-07	1.23564e-05
ENSMUSG00000024529.13_Lox	2189.94	-0.986908	0.195026	-5.06039	4.1839e-07	1.25536e-05
ENSMUSG00000069892.9_9930111J21Rik2	287.492	1.55306	0.307379	5.05257	4.35893e-07	1.30196e-05
ENSMUSG00000063388.4_BC023105	89.5438	2.34845	0.464791	5.0527	4.35616e-07	1.30196e-05
ENSMUSG00000061981.14_Flot2	1488.29	-0.888431	0.176	-5.0479	4.46703e-07	1.33123e-05
ENSMUSG00000028521.17_Slc35d1	593.197	-1.06657	0.211541	-5.04193	4.60851e-07	1.3703e-05
ENSMUSG00000035776.14_Cd99l2	1527.23	0.864558	0.171656	5.03658	4.73912e-07	1.40597e-05
ENSMUSG00000032846.10_Zswim6	768.039	-0.987105	0.196166	-5.03197	4.85454e-07	1.43699e-05
ENSMUSG00000021379.2_Id4	2047.28	0.982069	0.195184	5.0315	4.86658e-07	1.43733e-05
ENSMUSG00000039934.12_Gsap	595.17	-1.1949	0.23753	-5.03054	4.89104e-07	1.44133e-05
ENSMUSG00000027010.16_Slc25a12	1048.43	1.15582	0.229854	5.0285	4.94339e-07	1.45351e-05
ENSMUSG00000025475.17_Adgra1	802.945	1.31404	0.26151	5.02484	5.03852e-07	1.47819e-05
ENSMUSG00000055493.4_Epm2a	274.284	1.40229	0.279122	5.02393	5.0624e-07	1.4819e-05
ENSMUSG00000028397.13_Kdm4c	702.275	-0.993294	0.197966	-5.01749	5.23504e-07	1.52905e-05
ENSMUSG00000009566.12_Fpgs	573.935	-1.04014	0.207469	-5.01347	5.3457e-07	1.55548e-05
ENSMUSG00000014599.10_Csf1	39532.5	-0.719968	0.14361	-5.01335	5.34911e-07	1.55548e-05
ENSMUSG00000058638.14_Zfp110	703.823	-1.06721	0.212924	-5.01218	5.38174e-07	1.56153e-05
ENSMUSG00000032902.1_Slc16a1	6471.64	1.16695	0.232918	5.01015	5.43889e-07	1.57466e-05
ENSMUSG00000020315.18_Sptbn1	12843	0.965841	0.19327	4.99736	5.81192e-07	1.67897e-05
ENSMUSG00000068854.7_Hist2h2be	216.615	1.46325	0.292835	4.99685	5.82746e-07	1.67978e-05
ENSMUSG00000014329.14_Bicc1	1026.64	1.0315	0.206836	4.98705	6.1307e-07	1.76334e-05
ENSMUSG00000020869.8_Lrrc59	5834.73	-0.818559	0.164315	-4.98164	6.30487e-07	1.8095e-05
ENSMUSG00000031833.10_Mast3	459.386	-1.11545	0.224023	-4.97916	6.38593e-07	1.82879e-05
ENSMUSG00000049225.14_Pdp1	3347.51	0.833957	0.167613	4.9755	6.50781e-07	1.85966e-05
ENSMUSG00000028525.16_Pde4b	4619.31	-0.871047	0.175105	-4.97441	6.54462e-07	1.86614e-05
ENSMUSG00000022199.12_Slc22a17	1292.46	1.31431	0.26452	4.96868	6.74105e-07	1.918e-05
ENSMUSG00000041747.3_Utp15	616.629	-1.10517	0.222568	-4.96552	6.85177e-07	1.94531e-05
ENSMUSG00000043613.8_Mmp3	1252.71	-1.18174	0.238021	-4.96485	6.87552e-07	1.94787e-05
ENSMUSG00000063296.5_Tmem117	283.358	1.35194	0.272351	4.96395	6.9072e-07	1.95265e-05
ENSMUSG00000025980.14_Hspd1	7370.53	-0.763154	0.153858	-4.96011	7.04527e-07	1.98743e-05
ENSMUSG00000040624.17_Plekhg1	243.41	1.37034	0.276336	4.95897	7.08689e-07	1.99491e-05
ENSMUSG00000033769.16_Exoc6b	1366.45	-0.895408	0.180858	-4.95088	7.38795e-07	2.07523e-05
ENSMUSG00000078908.10_Mon1b	715.383	-0.997571	0.201519	-4.95024	7.41206e-07	2.07758e-05
ENSMUSG00000015957.12_Wnt11	88.9069	-2.03283	0.411189	-4.94379	7.66174e-07	2.14301e-05
ENSMUSG00000004319.15_Clcn3	4107.81	0.894592	0.180975	4.94317	7.68632e-07	2.14534e-05
ENSMUSG00000007950.9_Abhd8	1401	0.952032	0.192647	4.94185	7.73851e-07	2.15535e-05
ENSMUSG00000057193.8_Slc44a2	1879.83	-0.854319	0.172906	-4.94095	7.77418e-07	2.16073e-05
ENSMUSG00000063063.12_Ctnna2	1221.86	1.54318	0.312377	4.94013	7.80714e-07	2.16533e-05
ENSMUSG00000032413.12_Rasa2	1334.89	-0.897216	0.181667	-4.9388	7.86056e-07	2.17558e-05
ENSMUSG00000044026.2_Slc35g1	113.771	-1.89983	0.3857	-4.92567	8.407e-07	2.32195e-05
ENSMUSG00000054720.12_Lrrc8c	3042.29	-0.757363	0.154006	-4.91774	8.7548e-07	2.41296e-05
ENSMUSG00000021094.10_Dhrs7	1031.33	1.01394	0.20632	4.91442	8.90458e-07	2.44913e-05
ENSMUSG00000035105.5_Egln3	668.685	1.22159	0.248734	4.91121	9.05159e-07	2.48439e-05
ENSMUSG00000066877.11_Nck2	840.505	0.909295	0.185395	4.90465	9.35944e-07	2.56355e-05
ENSMUSG00000025612.5_Bach1	1210.62	-0.954008	0.194602	-4.90235	9.46979e-07	2.58841e-05
ENSMUSG00000011148.14_Adssl1	89.8467	-2.01178	0.410884	-4.89621	9.77046e-07	2.66507e-05
ENSMUSG00000025870.10_Arl10	251.672	-1.32993	0.272011	-4.88925	1.01223e-06	2.75535e-05
ENSMUSG00000022440.9_C1qtnf6	246.551	1.37593	0.281628	4.88562	1.03104e-06	2.80079e-05
ENSMUSG00000021326.13_Trim27	1058.54	-0.942868	0.193031	-4.88454	1.03669e-06	2.81034e-05
ENSMUSG00000021339.4_Mrs2	777.73	-1.20479	0.246766	-4.88233	1.04838e-06	2.83367e-05
ENSMUSG00000001473.6_Tubb6	4986.37	-0.774327	0.158605	-4.88211	1.04959e-06	2.83367e-05
ENSMUSG00000003355.7_Fkbp11	235.339	-1.56916	0.321497	-4.88078	1.0567e-06	2.84124e-05
ENSMUSG00000029569.9_Tmem168	931.962	-0.946176	0.193855	-4.88085	1.05628e-06	2.84124e-05
ENSMUSG00000023953.8_Polh	390.317	-1.20003	0.245994	-4.87831	1.06999e-06	2.85912e-05
ENSMUSG00000069094.12_Pde7a	567.483	-1.0779	0.220974	-4.87794	1.07201e-06	2.85912e-05
ENSMUSG00000040848.11_Sft2d2	1751.01	-0.853851	0.175026	-4.87843	1.06932e-06	2.85912e-05
ENSMUSG00000029478.16_Ncor2	2722.61	0.863627	0.17703	4.87841	1.06944e-06	2.85912e-05
ENSMUSG00000056076.13_Eif3b	4982.49	-0.770742	0.158031	-4.87716	1.07624e-06	2.86461e-05
ENSMUSG00000029761.16_Cald1	19920.4	-0.733355	0.150472	-4.87371	1.09522e-06	2.90929e-05
ENSMUSG00000097815.1_Gm26809	522.109	-1.23813	0.25421	-4.87049	1.11321e-06	2.95112e-05
ENSMUSG00000032431.6_Crtap	993.726	-0.957295	0.196628	-4.86856	1.12413e-06	2.97411e-05
ENSMUSG00000025366.8_Esyt1	575.209	-0.985646	0.202599	-4.86501	1.14448e-06	3.02189e-05
ENSMUSG00000029661.16_Col1a2	2148.93	-0.99618	0.205081	-4.8575	1.18877e-06	3.13255e-05
ENSMUSG00000017412.15_Cacnb4	181.518	2.47746	0.510465	4.85335	1.21394e-06	3.19251e-05
ENSMUSG00000034926.3_Dhcr24	1958.41	1.17854	0.242884	4.85229	1.22047e-06	3.2033e-05
ENSMUSG00000022698.17_Naa50	3743.24	-0.810756	0.167137	-4.85085	1.22932e-06	3.22014e-05
ENSMUSG00000018916.5_Csf2	45.4322	-2.89003	0.595835	-4.85038	1.23227e-06	3.22148e-05
ENSMUSG00000001270.9_Ckb	42650.9	0.974061	0.200856	4.84956	1.23738e-06	3.22844e-05
ENSMUSG00000042626.13_Shc1	711.751	-0.933121	0.192468	-4.84819	1.24591e-06	3.24427e-05
ENSMUSG00000028268.14_Gbp3	3054.08	1.1371	0.234593	4.8471	1.25278e-06	3.25575e-05
ENSMUSG00000036533.8_Cdc42ep3	964.312	-1.06941	0.220964	-4.83977	1.29992e-06	3.37162e-05
ENSMUSG00000027300.9_Ubox5	304.608	-1.20119	0.248227	-4.83905	1.30461e-06	3.37715e-05
ENSMUSG00000021047.7_Nova1	208.103	1.40628	0.290706	4.83747	1.31504e-06	3.39749e-05
ENSMUSG00000027895.9_Kcnc4	52.3015	2.69302	0.557083	4.83415	1.33713e-06	3.44782e-05
ENSMUSG00000038712.16_Fam63a	623.782	-0.976625	0.202179	-4.8305	1.36189e-06	3.49894e-05
ENSMUSG00000024827.9_Gldc	1876.28	0.961448	0.199039	4.83045	1.36226e-06	3.49894e-05
ENSMUSG00000013367.5_Iglon5	747.654	1.10642	0.229194	4.82746	1.38285e-06	3.5404e-05
ENSMUSG00000068245.14_Phf11c	276.761	1.76508	0.365643	4.82733	1.38376e-06	3.5404e-05
ENSMUSG00000000131.15_Xpo6	2095.36	-0.814911	0.169141	-4.81793	1.45057e-06	3.70415e-05
ENSMUSG00000048040.8_Arxes2	1177.16	0.841914	0.174927	4.81295	1.48717e-06	3.79027e-05
ENSMUSG00000047246.7_Hist1h2be	166.627	2.18571	0.4542	4.81222	1.49262e-06	3.79683e-05
ENSMUSG00000032252.14_Glce	1046.39	-0.878291	0.18255	-4.81122	1.50009e-06	3.80849e-05
ENSMUSG00000026979.16_Psd4	37.4018	-3.1787	0.661285	-4.80686	1.53318e-06	3.88503e-05
ENSMUSG00000030513.14_Pcsk6	5104.07	0.723573	0.15063	4.80364	1.55806e-06	3.94051e-05
ENSMUSG00000033998.9_Kcnk1	471.88	1.11478	0.232373	4.79738	1.60758e-06	4.05798e-05
ENSMUSG00000018648.15_Dusp14	326.188	1.15698	0.241365	4.79348	1.63909e-06	4.12963e-05
ENSMUSG00000041771.13_Slc24a4	124.949	2.09013	0.436651	4.78673	1.69521e-06	4.2629e-05
ENSMUSG00000030921.17_Trim30a	1817.8	1.33725	0.279603	4.78267	1.72978e-06	4.34156e-05
ENSMUSG00000035960.14_Apex1	1393.14	-0.942702	0.197151	-4.78163	1.73875e-06	4.35026e-05
ENSMUSG00000062760.10_RP23-95H5.1	407.363	1.13232	0.236813	4.78151	1.73984e-06	4.35026e-05
ENSMUSG00000078532.9_Nkain1	381.343	-1.14381	0.239696	-4.7719	1.82493e-06	4.55438e-05
ENSMUSG00000029752.12_Asns	1476.76	-1.46659	0.307623	-4.7675	1.8653e-06	4.64635e-05
ENSMUSG00000020803.3_Txndc17	1154.72	-0.873222	0.183218	-4.76604	1.87884e-06	4.67126e-05
ENSMUSG00000032549.7_Rab6b	947.211	-0.858243	0.180188	-4.76305	1.90686e-06	4.73203e-05
ENSMUSG00000031983.7_RP24-227L14.1	2453.91	0.801766	0.168402	4.76102	1.92612e-06	4.77086e-05
ENSMUSG00000021704.8_Mtx3	709.441	0.917594	0.192898	4.75689	1.96601e-06	4.86052e-05
ENSMUSG00000044864.16_Ankrd50	4402.14	-0.728538	0.153254	-4.75378	1.99647e-06	4.92661e-05
ENSMUSG00000019082.18_Slc25a22	897.487	0.880652	0.185296	4.75268	2.00737e-06	4.94427e-05
ENSMUSG00000020250.10_Txnrd1	12326.5	-0.943104	0.19856	-4.74973	2.0369e-06	5.00216e-05
ENSMUSG00000038332.13_Sesn1	850.214	0.952028	0.200445	4.74957	2.03845e-06	5.00216e-05
ENSMUSG00000047888.10_Tnrc6b	3574.33	0.778151	0.163869	4.7486	2.04828e-06	5.01695e-05
ENSMUSG00000030022.14_Adamts9	1529.74	-0.833125	0.175604	-4.74434	2.09186e-06	5.11422e-05
ENSMUSG00000006205.13_Htra1	3170.82	1.06729	0.225074	4.74195	2.11667e-06	5.1653e-05
ENSMUSG00000043091.9_Tuba1c	3729.15	-0.952663	0.201068	-4.73802	2.15815e-06	5.25682e-05
ENSMUSG00000040681.15_Hmgn1	3781.88	-0.74154	0.156906	-4.72602	2.2896e-06	5.56673e-05
ENSMUSG00000037049.9_Smpd1	2703.2	0.824809	0.174543	4.72553	2.2952e-06	5.57007e-05
ENSMUSG00000081406.4_Rps6-ps4	445.662	-1.2009	0.254183	-4.72455	2.30628e-06	5.58671e-05
ENSMUSG00000026872.17_Zeb2	2916.47	-0.732437	0.155112	-4.72198	2.33557e-06	5.63695e-05
ENSMUSG00000035692.6_Isg15	2048.48	1.31626	0.278735	4.72227	2.33228e-06	5.63695e-05
ENSMUSG00000031790.8_Mmp15	912.867	1.20814	0.25592	4.72075	2.34981e-06	5.66099e-05
ENSMUSG00000027276.7_Jag1	1236.29	-1.42767	0.302484	-4.71981	2.36068e-06	5.67404e-05
ENSMUSG00000034040.16_Wbscr17	2144.53	0.801697	0.169868	4.71954	2.36383e-06	5.67404e-05
ENSMUSG00000003316.14_Glg1	6541.08	0.823622	0.174744	4.7133	2.43737e-06	5.82936e-05
ENSMUSG00000036766.12_Dner	1654.17	1.11721	0.237017	4.71364	2.43332e-06	5.82936e-05
ENSMUSG00000030301.17_Ccdc91	687.495	0.916912	0.194697	4.70942	2.48422e-06	5.93068e-05
ENSMUSG00000029189.10_Sel1l3	729.56	1.53154	0.325311	4.70792	2.5026e-06	5.96378e-05
ENSMUSG00000033669.8_Zfp7	101.367	-1.79395	0.381503	-4.70233	2.57205e-06	6.11167e-05
ENSMUSG00000022008.4_Gpalpp1	866.385	-0.865799	0.184127	-4.70219	2.57392e-06	6.11167e-05
ENSMUSG00000054008.8_Ndst1	4006.37	1.00654	0.214116	4.7009	2.5902e-06	6.13929e-05
ENSMUSG00000062580.9_Timm17a	1501.06	-0.7817	0.166415	-4.69729	2.63641e-06	6.23761e-05
ENSMUSG00000027346.15_Gpcpd1	718.33	0.960489	0.20461	4.69425	2.67593e-06	6.31978e-05
ENSMUSG00000031328.15_Flna	46813.3	-0.673912	0.143613	-4.69257	2.69795e-06	6.34908e-05
ENSMUSG00000037818.16_RP23-200C3.1	102.315	1.86945	0.398359	4.69286	2.69408e-06	6.34908e-05
ENSMUSG00000002897.5_Il17ra	383.891	-1.18738	0.253054	-4.6922	2.70285e-06	6.34928e-05
ENSMUSG00000030602.13_Pak4	1023.23	-0.943663	0.201145	-4.69146	2.71259e-06	6.36085e-05
ENSMUSG00000027236.8_Eif3j1	1435.86	-0.928255	0.198116	-4.68541	2.794e-06	6.52781e-05
ENSMUSG00000001911.16_Nfix	11070.1	0.751202	0.16034	4.68507	2.79862e-06	6.52781e-05
ENSMUSG00000022108.8_Itm2b	11318.2	0.841589	0.179628	4.68516	2.79736e-06	6.52781e-05
ENSMUSG00000041740.16_Rnf10	3470.12	-0.755393	0.161277	-4.68382	2.81575e-06	6.55619e-05
ENSMUSG00000037712.16_Fermt2	4094.79	-0.810205	0.173019	-4.68276	2.83032e-06	6.5785e-05
ENSMUSG00000025582.4_Nptx1	710.872	-1.65907	0.354325	-4.68234	2.83625e-06	6.5807e-05
ENSMUSG00000039361.11_Picalm	7324.84	-0.688481	0.147109	-4.68006	2.86787e-06	6.6424e-05
ENSMUSG00000029594.12_Rbm19	727.563	-0.929313	0.198711	-4.67671	2.91509e-06	6.73994e-05
ENSMUSG00000020697.16_Lig3	804.754	-0.870955	0.186281	-4.67549	2.93258e-06	6.76853e-05
ENSMUSG00000032035.15_Ets1	1385.35	-0.843462	0.180468	-4.67375	2.95749e-06	6.81409e-05
ENSMUSG00000033352.11_Map2k4	1715.39	0.762656	0.163239	4.67203	2.98237e-06	6.85755e-05
ENSMUSG00000029822.15_Osbpl3	2881.08	0.954173	0.204244	4.67173	2.98674e-06	6.85755e-05
ENSMUSG00000021360.16_Gcnt2	447.847	-1.05695	0.226287	-4.67084	2.99973e-06	6.86774e-05
ENSMUSG00000032000.17_Birc3	1134.03	-0.969199	0.207506	-4.67071	3.00158e-06	6.86774e-05
ENSMUSG00000054027.8_Nt5dc3	702.36	-1.13054	0.242153	-4.66869	3.03133e-06	6.91186e-05
ENSMUSG00000023147.16_Wrb	798.672	-0.956563	0.204877	-4.66896	3.02726e-06	6.91186e-05
ENSMUSG00000025085.16_Ablim1	1199.9	0.941484	0.201688	4.66802	3.04116e-06	6.92231e-05
ENSMUSG00000029086.15_Prom1	706.943	0.917972	0.196688	4.66715	3.05411e-06	6.93981e-05
ENSMUSG00000091243.2_Vgll3	2024.77	-1.03427	0.221904	-4.66086	3.14889e-06	7.14288e-05
ENSMUSG00000001418.13_Glmp	1080.41	-0.860875	0.184746	-4.65978	3.16541e-06	7.16806e-05
ENSMUSG00000026874.10_Hc	95.5556	2.32854	0.499932	4.65771	3.1975e-06	7.22833e-05
ENSMUSG00000026123.11_Plekhb2	2736.84	-0.7915	0.169972	-4.65664	3.21414e-06	7.25351e-05
ENSMUSG00000020773.11_Trim47	1441.25	-0.838281	0.18005	-4.65584	3.22667e-06	7.2618e-05
ENSMUSG00000066278.6_Vps37b	588.828	0.950352	0.204127	4.6557	3.22881e-06	7.2618e-05
ENSMUSG00000011096.17_Akt1s1	1276.02	-0.873089	0.187841	-4.64803	3.35114e-06	7.51134e-05
ENSMUSG00000023075.9_Akirin1	1957.42	-0.764113	0.164392	-4.6481	3.35001e-06	7.51134e-05
ENSMUSG00000034422.14_Parp14	5350.16	1.08308	0.233211	4.64421	3.41375e-06	7.63869e-05
ENSMUSG00000023832.13_Acat2	964.108	1.03704	0.223546	4.63902	3.50058e-06	7.81974e-05
ENSMUSG00000064215.13_Ifi27	2300.57	0.730937	0.157623	4.63726	3.53064e-06	7.87358e-05
ENSMUSG00000027238.17_Frmd5	377.114	1.06394	0.229874	4.62839	3.68528e-06	8.20456e-05
ENSMUSG00000022382.15_Wnt7b	418.758	1.49314	0.322664	4.62755	3.70024e-06	8.22401e-05
ENSMUSG00000015461.15_Atf6b	697.873	-0.95074	0.205566	-4.625	3.74607e-06	8.31187e-05
ENSMUSG00000046441.5_Cmtr2	274.913	-1.35382	0.292792	-4.62383	3.76719e-06	8.34471e-05
ENSMUSG00000025791.18_Pgm2	1229.9	-0.832737	0.180121	-4.6232	3.77872e-06	8.35623e-05
ENSMUSG00000022296.9_Baalc	1252.37	0.978264	0.21166	4.62187	3.80302e-06	8.3959e-05
ENSMUSG00000020802.8_Ube2o	966.912	-0.8362	0.181112	-4.61703	3.89278e-06	8.57972e-05
ENSMUSG00000051022.7_Hs3st1	553.541	0.976063	0.211439	4.61628	3.90684e-06	8.59634e-05
ENSMUSG00000006403.13_Adamts4	206.676	-1.46807	0.318087	-4.61532	3.92492e-06	8.62177e-05
ENSMUSG00000035572.16_Dcaf10	849.292	-1.1278	0.244568	-4.61141	3.99952e-06	8.77103e-05
ENSMUSG00000024160.16_Spsb3	482.029	-1.00024	0.217079	-4.60771	4.07133e-06	8.91371e-05
ENSMUSG00000021779.17_Thrb	215.761	1.29617	0.281531	4.60398	4.14489e-06	9.05973e-05
ENSMUSG00000036466.17_Megf11	376.857	1.07659	0.233973	4.60134	4.1979e-06	9.16045e-05
ENSMUSG00000032624.15_Eml4	1286.38	-0.878706	0.191119	-4.59769	4.272e-06	9.30676e-05
ENSMUSG00000059878.12_Zfp422	768.979	-0.913576	0.198775	-4.59604	4.30603e-06	9.36544e-05
ENSMUSG00000022443.17_Myh9	18519.6	-0.651832	0.141862	-4.59484	4.33089e-06	9.40401e-05
ENSMUSG00000042423.9_Fbrs	948.434	-0.846663	0.184342	-4.5929	4.37138e-06	9.46654e-05
ENSMUSG00000036412.5_Arsi	298.383	1.3515	0.294267	4.59277	4.37403e-06	9.46654e-05
ENSMUSG00000030246.11_Ldhb	12442.3	1.14003	0.248267	4.59196	4.39108e-06	9.48791e-05
ENSMUSG00000030616.15_Sytl2	4545.6	-0.964779	0.21021	-4.5896	4.44099e-06	9.58005e-05
ENSMUSG00000057596.13_Trim30d	1340.87	1.26721	0.276471	4.58351	4.57225e-06	9.84712e-05
ENSMUSG00000024993.15_Fam45a	708.363	-1.0977	0.239533	-4.58264	4.59136e-06	9.87218e-05
ENSMUSG00000040003.18_Magi2	463.946	1.05452	0.230261	4.57966	4.65741e-06	9.99792e-05
ENSMUSG00000019461.12_Plscr3	667.88	-0.93569	0.204548	-4.57444	4.77505e-06	0.000102338
ENSMUSG00000042873.11_Lhfpl4	391.825	-1.08261	0.236705	-4.57367	4.79264e-06	0.000102548
ENSMUSG00000032012.8_Nectin1	1821.64	0.892374	0.195365	4.56772	4.93049e-06	0.000105327
ENSMUSG00000059534.8_Uqcr10	1055.49	0.808736	0.177166	4.56484	4.9987e-06	0.000106612
ENSMUSG00000025512.15_Chid1	1170.54	-0.811047	0.177687	-4.56446	5.00789e-06	0.000106636
ENSMUSG00000046519.15_Golph3l	464.782	-0.976524	0.213974	-4.56374	5.02493e-06	0.000106826
ENSMUSG00000064341.1_mt-Nd1	21829	0.647217	0.14186	4.56236	5.05809e-06	0.000107358
ENSMUSG00000022682.8_Rrn3	1950.9	-0.908909	0.199279	-4.561	5.09118e-06	0.000107887
ENSMUSG00000019295.8_Tmem129	988.905	-0.831097	0.182255	-4.56008	5.11348e-06	0.000108186
ENSMUSG00000064345.1_mt-Nd2	18075.3	0.672719	0.147733	4.5536	5.27347e-06	0.000111393
ENSMUSG00000021871.19_RP23-243M12.7	274.487	-1.26586	0.278038	-4.55284	5.29256e-06	0.000111617
ENSMUSG00000020700.11_Map3k3	591.029	-0.962605	0.211494	-4.55145	5.32772e-06	0.000112179
ENSMUSG00000030268.17_Bcat1	168.465	-2.12269	0.466591	-4.54936	5.38104e-06	0.000112942
ENSMUSG00000037204.7_Atg101	451.528	-1.01119	0.222255	-4.54967	5.37303e-06	0.000112942
ENSMUSG00000000782.15_Tcf7	576.928	-0.926597	0.203834	-4.54583	5.47187e-06	0.000114666
ENSMUSG00000063410.8_Stk24	754.86	-0.908412	0.199971	-4.54273	5.55313e-06	0.000116184
ENSMUSG00000024927.7_Rela	2307.85	-0.748602	0.164813	-4.54214	5.56865e-06	0.000116325
ENSMUSG00000025068.7_Gsto1	498.034	-1.13168	0.249248	-4.54036	5.6158e-06	0.000116992
ENSMUSG00000039367.11_Sec24c	2480.33	-0.743306	0.163726	-4.53993	5.62716e-06	0.000116992
ENSMUSG00000051223.14_Bzw1	5780.1	-0.695745	0.153247	-4.54002	5.62479e-06	0.000116992
ENSMUSG00000056091.12_St3gal5	651.925	0.967222	0.213097	4.53889	5.65507e-06	0.000117387
ENSMUSG00000037275.14_Gemin5	1082.06	-0.831336	0.183298	-4.53543	5.7487e-06	0.000119143
ENSMUSG00000022994.9_Adcy6	1992.21	-0.807227	0.178122	-4.53188	5.84605e-06	0.000120782
ENSMUSG00000032878.16_Ccdc85a	169.924	1.47815	0.326167	4.53189	5.84573e-06	0.000120782
ENSMUSG00000022867.10_Usp25	2431.88	0.720818	0.15921	4.52746	5.96973e-06	0.000123144
ENSMUSG00000026842.16_Abl1	2192.85	-0.724915	0.160313	-4.52186	6.12974e-06	0.000126248
ENSMUSG00000052942.13_Glis3	1445.06	-0.796921	0.176286	-4.52062	6.16577e-06	0.000126792
ENSMUSG00000069793.12_Slfn9	1286.69	1.24306	0.275081	4.51889	6.21639e-06	0.000127634
ENSMUSG00000028776.14_Tinagl1	347.001	-1.07805	0.238622	-4.51782	6.24808e-06	0.000128086
ENSMUSG00000024639.5_Gnaq	3428.63	0.74246	0.164407	4.516	6.30192e-06	0.000128989
ENSMUSG00000001280.13_Sp1	2150.46	-0.748975	0.165886	-4.515	6.33153e-06	0.000129394
ENSMUSG00000070469.12_Adamtsl3	1877.51	0.740435	0.164104	4.51199	6.42208e-06	0.000131042
ENSMUSG00000021340.13_Gpld1	201.943	1.62893	0.361445	4.50672	6.58368e-06	0.000134132
ENSMUSG00000103310.1_Pcdha12	125.416	1.57399	0.349493	4.50364	6.67985e-06	0.000135882
ENSMUSG00000019194.15_Scn1b	666.064	-0.962992	0.213924	-4.50156	6.7457e-06	0.00013701
ENSMUSG00000019850.11_Tnfaip3	3840.24	-0.91228	0.202716	-4.50028	6.78639e-06	0.000137414
ENSMUSG00000019189.13_Rnf145	2015.9	0.786149	0.174684	4.50041	6.78213e-06	0.000137414
ENSMUSG00000015396.4_Cd83	256.198	-1.25733	0.279506	-4.4984	6.84666e-06	0.000138422
ENSMUSG00000021248.9_Tmed10	4415.14	0.687172	0.152785	4.49764	6.87122e-06	0.000138706
ENSMUSG00000051331.15_Cacna1c	198.594	1.40376	0.312193	4.49646	6.90944e-06	0.000139265
ENSMUSG00000069670.8_Nkain2	207.037	1.37062	0.304983	4.4941	6.98651e-06	0.000140603
ENSMUSG00000072501.5_Phf20l1	1250.24	0.850854	0.189387	4.49267	7.03353e-06	0.000141334
ENSMUSG00000054855.13_Rnd1	6285.04	-0.900125	0.200475	-4.48997	7.12339e-06	0.000142923
ENSMUSG00000032754.14_Slc8b1	186.328	-1.35445	0.301926	-4.48603	7.2563e-06	0.000145368
ENSMUSG00000078851.4_Hist3h2a	565.221	0.962007	0.214466	4.4856	7.27096e-06	0.000145441
ENSMUSG00000001436.15_Slc19a1	321.83	-1.3917	0.310346	-4.48434	7.31386e-06	0.000146078
ENSMUSG00000029833.17_Trim24	740.978	0.915816	0.204635	4.47537	7.62791e-06	0.00015212
ENSMUSG00000020747.17_Tmem94	1108.74	1.0823	0.24193	4.47361	7.69103e-06	0.000153148
ENSMUSG00000055652.14_Klhl25	764.408	-0.844511	0.188791	-4.47325	7.70378e-06	0.000153171
ENSMUSG00000020523.14_Fam114a2	537.737	-1.00569	0.225048	-4.46879	7.86618e-06	0.000156164
ENSMUSG00000029838.11_Ptn	1946.14	1.30941	0.293071	4.46792	7.89847e-06	0.00015657
ENSMUSG00000061950.17_Ppp4r1	1243.69	-0.862654	0.193295	-4.46289	8.08625e-06	0.000160052
ENSMUSG00000024533.16_Spire1	2412.8	-0.703794	0.157742	-4.46167	8.13219e-06	0.00016072
ENSMUSG00000032006.15_Pdgfd	357.22	1.12376	0.252039	4.4587	8.24599e-06	0.000162726
ENSMUSG00000029161.7_Cgref1	327.086	-1.20159	0.269521	-4.45824	8.26349e-06	0.000162828
ENSMUSG00000027674.16_Pex5l	85.4701	1.99231	0.447057	4.45651	8.33064e-06	0.000163906
ENSMUSG00000034826.14_Nup54	808.296	-0.89941	0.202002	-4.45248	8.48859e-06	0.000166766
ENSMUSG00000039116.6_Adgrg6	1451.02	-0.89962	0.202402	-4.44472	8.80048e-06	0.000172636
ENSMUSG00000066705.7_Fxyd6	653.467	1.02808	0.231381	4.44322	8.86206e-06	0.000173586
ENSMUSG00000019338.13_Zfp687	1291.27	-0.75716	0.170724	-4.43499	9.20774e-06	0.000179798
ENSMUSG00000042978.10_Sbk1	655.09	1.07389	0.242156	4.4347	9.22007e-06	0.000179798
ENSMUSG00000041482.16_Piezo2	89.6962	1.86489	0.420513	4.43481	9.21535e-06	0.000179798
ENSMUSG00000027656.7_Wisp2	914.475	1.059	0.239039	4.43023	9.41314e-06	0.000183292
ENSMUSG00000006930.15_Hap1	271.599	1.24558	0.281289	4.42811	9.50615e-06	0.000184831
ENSMUSG00000063108.15_Zfp26	623.572	-0.882238	0.199287	-4.42698	9.5561e-06	0.000185529
ENSMUSG00000034543.14_Morc2a	1134	-0.836477	0.189003	-4.42574	9.6114e-06	0.000186138
ENSMUSG00000020706.13_Ftsj3	1831.28	-0.759229	0.171552	-4.42564	9.61569e-06	0.000186138
ENSMUSG00000052214.9_Opa3	941.47	-0.808322	0.182732	-4.42353	9.71005e-06	0.00018769
ENSMUSG00000049493.13_Pls1	261.031	1.19452	0.270083	4.42279	9.74366e-06	0.000188064
ENSMUSG00000026335.16_Pam	5045.82	0.862296	0.19499	4.42225	9.76787e-06	0.000188256
ENSMUSG00000031434.15_Morc4	548.105	1.09914	0.248604	4.42124	9.81372e-06	0.000188864
ENSMUSG00000001445.10_Mrpl10	1223.65	-0.802457	0.1816	-4.41881	9.92469e-06	0.000190722
ENSMUSG00000027488.12_Snta1	1017.8	-0.882432	0.199807	-4.41641	1.00353e-05	0.000192194
ENSMUSG00000020190.13_Mknk2	818.78	0.928516	0.210252	4.4162	1.0045e-05	0.000192194
ENSMUSG00000027386.9_Fbln7	148.115	1.47785	0.334626	4.4164	1.00357e-05	0.000192194
ENSMUSG00000005087.17_Cd44	28983.7	-0.691236	0.156777	-4.40904	1.0383e-05	0.000198374
ENSMUSG00000019790.17_Stxbp5	552.573	0.958326	0.217494	4.40623	1.05186e-05	0.000200675
ENSMUSG00000042210.17_Abhd14a	314.913	-1.08875	0.247176	-4.40476	1.05901e-05	0.000201747
ENSMUSG00000042121.16_Ssh1	814.876	-0.863763	0.196128	-4.40409	1.06231e-05	0.000202083
ENSMUSG00000039419.17_Cntnap2	54.4675	2.41858	0.549252	4.40341	1.06561e-05	0.00020242
ENSMUSG00000032215.15_Rsl24d1	1075.25	-0.930167	0.211259	-4.40296	1.06783e-05	0.000202549
ENSMUSG00000044533.15_Rps2	25097.9	-0.764912	0.173757	-4.40219	1.07162e-05	0.000202978
ENSMUSG00000035078.6_Mtmr9	1573.25	-0.733191	0.16666	-4.39932	1.0859e-05	0.000205329
ENSMUSG00000057789.13_Bak1	1171.5	0.770847	0.17523	4.39907	1.08715e-05	0.000205329
ENSMUSG00000002768.7_Mea1	831.981	-0.85804	0.195092	-4.39813	1.09188e-05	0.000205929
ENSMUSG00000026483.13_Fam129a	72.9047	-2.41345	0.549207	-4.39443	1.11065e-05	0.00020917
ENSMUSG00000028464.16_Tpm2	1285.52	-1.03897	0.236486	-4.39336	1.11612e-05	0.000209901
ENSMUSG00000070565.11_Rasal2	1872.12	0.866595	0.197508	4.38764	1.14587e-05	0.000215189
ENSMUSG00000004665.10_Cnn2	8331.03	-0.73675	0.167948	-4.38677	1.15047e-05	0.000215744
ENSMUSG00000040785.19_Ttc3	5225.53	0.797014	0.181699	4.38646	1.15209e-05	0.000215744
ENSMUSG00000064370.1_mt-Cytb	34565.4	0.623597	0.142281	4.38286	1.17131e-05	0.000219032
ENSMUSG00000100691.1_RP23-410L16.1	201.143	1.34907	0.308387	4.37459	1.21659e-05	0.000227178
ENSMUSG00000057561.9_Eif1a	1730.48	-0.796644	0.182215	-4.372	1.23115e-05	0.000229571
ENSMUSG00000027962.14_Vcam1	37758.8	-0.730712	0.167318	-4.36721	1.25842e-05	0.000234325
ENSMUSG00000008575.17_Nfib	6937.37	-0.737861	0.16915	-4.36218	1.28772e-05	0.000239443
ENSMUSG00000019731.13_Slc35e1	1399.5	-0.779858	0.178999	-4.35677	1.31994e-05	0.000245089
ENSMUSG00000004931.11_Apba3	426.016	-0.96582	0.221763	-4.3552	1.32948e-05	0.000246515
ENSMUSG00000115317.1_RP23-310D3.2	51.5025	2.44379	0.561536	4.35197	1.3492e-05	0.000249819
ENSMUSG00000047067.7_Dusp28	156.585	1.80915	0.415755	4.35147	1.35226e-05	0.000250036
ENSMUSG00000045932.12_Ifit2	2555.04	1.04772	0.240888	4.34942	1.365e-05	0.000252038
ENSMUSG00000026361.9_Cdc73	1755.5	-0.754133	0.173503	-4.34651	1.38322e-05	0.000255045
ENSMUSG00000002233.13_Rhoc	4687.85	-0.745088	0.171468	-4.34536	1.39047e-05	0.000256026
ENSMUSG00000022895.15_Ets2	625.293	0.873314	0.201197	4.34059	1.42098e-05	0.000261278
ENSMUSG00000025931.15_Paqr8	1035.57	0.973539	0.224529	4.33592	1.45152e-05	0.000266523
ENSMUSG00000040428.19_Plekha4	233.09	1.4021	0.32341	4.33536	1.45519e-05	0.000266824
ENSMUSG00000055717.13_Slain1	2793.33	-0.677996	0.156421	-4.33444	1.46134e-05	0.000267417
ENSMUSG00000001334.9_Fndc5	199.92	1.53092	0.353213	4.33427	1.46247e-05	0.000267417
ENSMUSG00000020607.7_Fam84a	2082.77	0.765983	0.176788	4.33277	1.47248e-05	0.000268875
ENSMUSG00000023259.16_Slc26a6	153.234	1.55105	0.35823	4.32977	1.49264e-05	0.00027218
ENSMUSG00000037972.7_Snn	1439.13	0.793521	0.183365	4.32755	1.50778e-05	0.000274561
ENSMUSG00000046598.15_Bdh1	202.368	-1.35299	0.312723	-4.32647	1.51516e-05	0.000275526
ENSMUSG00000026315.13_Serpinb8	135.068	1.54222	0.356696	4.32362	1.53488e-05	0.000278728
ENSMUSG00000017969.13_Ptgis	81.1402	-1.95609	0.45283	-4.31969	1.56249e-05	0.000283351
ENSMUSG00000038369.14_Ncoa6	1373.66	-0.764889	0.177305	-4.31397	1.60346e-05	0.000290382
ENSMUSG00000087598.9_Zfp111	512.511	-1.15385	0.267569	-4.31236	1.61522e-05	0.00029165
ENSMUSG00000029433.16_Diablo	638.215	-0.883013	0.204804	-4.3115	1.6215e-05	0.00029165
ENSMUSG00000018565.17_Elp5	1003.45	-0.827347	0.191881	-4.31176	1.61957e-05	0.00029165
ENSMUSG00000038056.15_Kmt2c	1732.22	0.710436	0.164756	4.31206	1.61741e-05	0.00029165
ENSMUSG00000021451.16_Sema4d	398.494	0.989403	0.229479	4.31152	1.62139e-05	0.00029165
ENSMUSG00000058258.14_Idi1	3079.76	1.08833	0.252497	4.31026	1.63061e-05	0.000292889
ENSMUSG00000024165.8_Jpt2	2081.15	-0.853103	0.197967	-4.30932	1.63755e-05	0.000293736
ENSMUSG00000063888.6_Rpl7l1	1780.12	-0.710045	0.164832	-4.3077	1.64963e-05	0.000295501
ENSMUSG00000020577.17_Tspan13	285.452	1.16632	0.271168	4.3011	1.69954e-05	0.000304028
ENSMUSG00000011589.8_Fsd1	363.409	-1.04801	0.243706	-4.3003	1.70566e-05	0.00030471
ENSMUSG00000056608.14_Chd9	2082.55	0.749233	0.174738	4.28775	1.80495e-05	0.000322013
ENSMUSG00000074405.8_Zfp865	787.299	-0.903543	0.210931	-4.2836	1.83895e-05	0.000327059
ENSMUSG00000018293.4_Pfn1	8835.44	-0.666115	0.155503	-4.28361	1.83889e-05	0.000327059
ENSMUSG00000029413.14_Naaa	746.994	1.0401	0.242822	4.28339	1.84067e-05	0.000327059
ENSMUSG00000025383.2_Il23a	127.202	-1.5852	0.370212	-4.28187	1.85332e-05	0.000328864
ENSMUSG00000024500.18_Ppp2r2b	965.403	0.88854	0.207581	4.28045	1.86514e-05	0.000330518
ENSMUSG00000074151.13_Nlrc5	168.934	1.60172	0.374691	4.27479	1.91318e-05	0.000338577
ENSMUSG00000033855.15_Ston1	1879.57	-0.690935	0.161727	-4.27225	1.93515e-05	0.000342005
ENSMUSG00000026748.13_Plxdc2	3259.2	0.673167	0.157669	4.2695	1.95911e-05	0.000345778
ENSMUSG00000023088.17_Abcc1	2270.4	-0.670872	0.157329	-4.26413	2.00687e-05	0.000353734
ENSMUSG00000040596.15_Pogk	1349.2	-0.738975	0.173434	-4.26085	2.03651e-05	0.000357527
ENSMUSG00000027580.17_Helz2	962.089	1.24854	0.293007	4.26113	2.03395e-05	0.000357527
ENSMUSG00000019464.6_Ptger1	56.2496	2.16568	0.508212	4.26137	2.03177e-05	0.000357527
ENSMUSG00000081752.3_RP23-160B4.1	194.373	-1.23985	0.291089	-4.25936	2.05013e-05	0.000359393
ENSMUSG00000037016.11_Frem2	113.556	1.95401	0.458785	4.25909	2.05259e-05	0.000359393
ENSMUSG00000033149.17_Phldb2	1477.25	-0.925024	0.217256	-4.25776	2.06483e-05	0.000361058
ENSMUSG00000025887.10_Casp12	801.455	1.47261	0.346028	4.25574	2.08359e-05	0.000363857
ENSMUSG00000030966.13_Trim21	1175.51	1.04462	0.245576	4.25377	2.10203e-05	0.000366592
ENSMUSG00000047414.6_Flrt2	1414.71	-0.933749	0.21969	-4.25031	2.13478e-05	0.000371292
ENSMUSG00000060681.15_Slc9a6	905.918	-0.816802	0.192187	-4.25003	2.13742e-05	0.000371292
ENSMUSG00000066113.16_Adamtsl1	741.745	0.881341	0.207366	4.25016	2.13615e-05	0.000371292
ENSMUSG00000027999.15_Pla2g12a	444.049	-0.942602	0.221823	-4.24934	2.144e-05	0.000371946
ENSMUSG00000032369.13_Plscr1	365.603	-0.986601	0.232209	-4.24876	2.14961e-05	0.000372429
ENSMUSG00000046572.10_Zfp518b	722.254	-1.02089	0.240453	-4.24567	2.17938e-05	0.000377093
ENSMUSG00000001729.14_Akt1	3821.33	-0.644468	0.151824	-4.24485	2.18739e-05	0.000377984
ENSMUSG00000039220.16_Ppp1r10	2347.44	0.718262	0.169555	4.23616	2.2737e-05	0.000391872
ENSMUSG00000024502.9_Jakmip2	314.082	1.05193	0.248314	4.23629	2.27241e-05	0.000391872
ENSMUSG00000055676.4_RP24-74O18.1	36.2924	2.72483	0.64354	4.23413	2.29442e-05	0.000394927
ENSMUSG00000064115.13_Cadm2	1383.49	0.864178	0.204241	4.23117	2.32476e-05	0.000399629
ENSMUSG00000026857.9_Ntmt1	553.372	-0.865037	0.204481	-4.2304	2.33277e-05	0.000400484
ENSMUSG00000025104.13_Hdgfrp3	1122.19	-0.85577	0.202357	-4.22902	2.34715e-05	0.00040243
ENSMUSG00000050697.9_Prkaa1	1381.42	-0.726245	0.171814	-4.22694	2.36895e-05	0.00040564
ENSMUSG00000022096.14_Hr	1381.84	1.28502	0.304148	4.22497	2.38968e-05	0.000408661
ENSMUSG00000086320.1_RP23-99G21.3	75.0644	-2.14689	0.508581	-4.22133	2.42869e-05	0.000414794
ENSMUSG00000006219.12_Fblim1	167.695	-1.34372	0.318396	-4.22029	2.43986e-05	0.000415627
ENSMUSG00000017754.13_Pltp	2724.95	1.00627	0.238424	4.22049	2.43775e-05	0.000415627
ENSMUSG00000019977.16_Hbs1l	1748.66	-0.6915	0.164039	-4.21546	2.49268e-05	0.000424077
ENSMUSG00000021614.16_Vcan	744.154	-0.906682	0.215103	-4.2151	2.49668e-05	0.000424211
ENSMUSG00000039278.10_Pcsk1n	1709.15	0.802685	0.190504	4.21349	2.51454e-05	0.000426696
ENSMUSG00000046314.16_Stxbp6	1187.25	0.828097	0.196582	4.21248	2.52585e-05	0.000428064
ENSMUSG00000026580.16_Selp	1174.62	-1.33331	0.316554	-4.21195	2.53172e-05	0.00042851
ENSMUSG00000028980.14_H6pd	309.64	-1.04581	0.248553	-4.20758	2.58119e-05	0.000436324
ENSMUSG00000049396.6_Gemin4	665.476	-0.995713	0.236804	-4.2048	2.61318e-05	0.000440604
ENSMUSG00000028121.8_Bcar3	549.468	0.962229	0.228833	4.20494	2.61156e-05	0.000440604
ENSMUSG00000020653.12_Klf11	241.552	-1.13725	0.270661	-4.20177	2.64837e-05	0.000445967
ENSMUSG00000038121.6_Fam210a	1496.55	-0.778995	0.185423	-4.20118	2.65524e-05	0.000446554
ENSMUSG00000039294.14_RP23-349B15.4	399.865	-1.00272	0.238735	-4.20012	2.66769e-05	0.000447508
ENSMUSG00000039470.15_Zdhhc2	1345.56	-0.909547	0.216549	-4.20019	2.66687e-05	0.000447508
ENSMUSG00000010054.4_Tusc2	700.326	-0.813829	0.193819	-4.19892	2.68191e-05	0.00044886
ENSMUSG00000026586.16_Prrx1	5597.13	-0.66963	0.159481	-4.1988	2.68332e-05	0.00044886
ENSMUSG00000029167.13_Ppargc1a	748.996	0.887951	0.211489	4.19858	2.68595e-05	0.00044886
ENSMUSG00000020829.9_Slc46a1	142.184	-1.38932	0.331004	-4.1973	2.70112e-05	0.000449252
ENSMUSG00000038214.15_Bend3	405.547	-0.955074	0.227532	-4.19754	2.69834e-05	0.000449252
ENSMUSG00000049504.12_Proser1	513.697	-0.872161	0.207833	-4.19645	2.7113e-05	0.000449252
ENSMUSG00000026377.12_Nifk	1297.34	-0.856401	0.204015	-4.19774	2.69587e-05	0.000449252
ENSMUSG00000028207.18_Asph	1737.28	0.738018	0.175866	4.19648	2.71096e-05	0.000449252
ENSMUSG00000043631.8_Ecm2	70.9177	1.91914	0.457294	4.19673	2.70792e-05	0.000449252
ENSMUSG00000039037.5_St6galnac5	46.0016	2.37162	0.565159	4.19638	2.71212e-05	0.000449252
ENSMUSG00000035064.17_Eef2k	710.655	-0.83417	0.198815	-4.19571	2.72015e-05	0.000450017
ENSMUSG00000027499.12_Pkia	2137.12	0.745474	0.177733	4.19436	2.73646e-05	0.00045215
ENSMUSG00000034157.12_Cipc	1883.17	-0.698129	0.16655	-4.19172	2.76849e-05	0.00045687
ENSMUSG00000040249.15_Lrp1	9750.9	0.641272	0.153122	4.18799	2.81437e-05	0.000463861
ENSMUSG00000036450.4_Hif1an	1027.86	-0.763463	0.182487	-4.18367	2.86842e-05	0.00047218
ENSMUSG00000038037.5_Socs1	348.097	1.49634	0.357916	4.18071	2.90602e-05	0.000477775
ENSMUSG00000052040.10_Klf13	1341.53	0.916037	0.219143	4.18009	2.91396e-05	0.000478484
ENSMUSG00000014776.7_Nol3	116.044	-1.51408	0.362532	-4.1764	2.96162e-05	0.000485706
ENSMUSG00000002845.14_Tmem39a	415.874	-0.924615	0.221516	-4.17403	2.99252e-05	0.000489964
ENSMUSG00000030541.16_Idh2	2636.44	1.11779	0.267808	4.17385	2.99501e-05	0.000489964
ENSMUSG00000047459.14_Dynlrb1	2330.74	0.694049	0.16633	4.17273	3.00973e-05	0.000491547
ENSMUSG00000026223.15_Itm2c	7139.33	0.84746	0.203104	4.17255	3.01213e-05	0.000491547
ENSMUSG00000031639.12_Tlr3	2037.9	1.00809	0.241673	4.17129	3.02883e-05	0.000493662
ENSMUSG00000032557.13_Uba5	1070.6	-0.752625	0.18045	-4.17081	3.03518e-05	0.000494087
ENSMUSG00000039191.12_Rbpj	3216.62	-0.652552	0.156611	-4.16671	3.09033e-05	0.000502445
ENSMUSG00000020495.13_Smg8	696.407	-0.856434	0.205754	-4.16241	3.14902e-05	0.00051073
ENSMUSG00000030515.9_Tarsl2	519.482	0.90623	0.217706	4.16264	3.14589e-05	0.00051073
ENSMUSG00000089809.9_Rasgef1b	696.189	0.807325	0.194025	4.16094	3.16939e-05	0.000513091
ENSMUSG00000026696.15_Vamp4	1292.36	0.852544	0.204899	4.1608	3.17136e-05	0.000513091
ENSMUSG00000004865.15_Srpk1	1034.65	-0.752372	0.180837	-4.16049	3.1756e-05	0.000513149
ENSMUSG00000022892.11_App	14141.7	0.779702	0.187462	4.15926	3.19286e-05	0.000515308
ENSMUSG00000041642.18_Kif21b	188.116	-1.45378	0.349591	-4.15853	3.20306e-05	0.000515693
ENSMUSG00000030965.19_Fam175b	1066.68	-0.800419	0.192468	-4.15872	3.20042e-05	0.000515693
ENSMUSG00000028703.14_Lrrc41	2442.63	-0.809433	0.194668	-4.15801	3.21028e-05	0.000516225
ENSMUSG00000025007.13_Aldh18a1	1450.42	-1.11366	0.267868	-4.15749	3.21768e-05	0.000516785
ENSMUSG00000028923.14_Necap2	1567.1	-0.706779	0.170177	-4.1532	3.27859e-05	0.000525928
ENSMUSG00000031169.13_Porcn	361.203	0.983418	0.236822	4.15256	3.28769e-05	0.000526749
ENSMUSG00000065947.3_mt-Nd4l	3054.38	0.636867	0.153405	4.15154	3.30241e-05	0.000528465
ENSMUSG00000010307.7_Tmem86a	91.2279	1.69678	0.408743	4.15121	3.30722e-05	0.000528594
ENSMUSG00000058799.16_Nap1l1	5289.97	-0.719164	0.173313	-4.14951	3.33188e-05	0.000531893
ENSMUSG00000030101.15_Sumf1	1224.7	-0.749142	0.18056	-4.14899	3.33947e-05	0.000532461
ENSMUSG00000022261.6_Sdc2	6214.64	0.678792	0.163644	4.14798	3.35426e-05	0.000534172
ENSMUSG00000033066.15_Gas7	291.327	-1.04779	0.252638	-4.14741	3.36263e-05	0.000534237
ENSMUSG00000092486.1_RP23-3M10.7	174.538	1.24566	0.300347	4.1474	3.36276e-05	0.000534237
ENSMUSG00000020265.16_Sumo3	1754.06	-0.702753	0.169495	-4.14616	3.38105e-05	0.000536498
ENSMUSG00000027669.14_Gnb4	251.595	-1.22237	0.294921	-4.14473	3.40212e-05	0.000539193
ENSMUSG00000039270.9_Megf9	1837.78	0.689649	0.166411	4.14425	3.40935e-05	0.000539691
ENSMUSG00000027514.14_Zbp1	115.801	1.8808	0.453919	4.14346	3.421e-05	0.000540886
ENSMUSG00000025722.16_Wdr73	443.194	-0.937349	0.226377	-4.14065	3.46318e-05	0.000546901
ENSMUSG00000002265.16_Peg3	272.862	1.42607	0.345119	4.13211	3.59441e-05	0.000566946
ENSMUSG00000027936.18_Crtc2	490.744	-0.907282	0.219738	-4.12892	3.64466e-05	0.000574186
ENSMUSG00000040483.15_Xaf1	930.08	1.13611	0.275234	4.12779	3.66271e-05	0.000576342
ENSMUSG00000038828.13_Tmem214	1154.44	-0.72174	0.174881	-4.12702	3.6749e-05	0.000577572
ENSMUSG00000001870.15_Ltbp1	3709.33	0.641804	0.155722	4.12147	3.76463e-05	0.000590971
ENSMUSG00000029729.12_Zkscan1	1408.45	-0.705927	0.171308	-4.12081	3.77543e-05	0.000591963
ENSMUSG00000022556.11_Hsf1	566.934	-0.910663	0.221041	-4.11987	3.79079e-05	0.000592962
ENSMUSG00000026571.12_Dcaf6	911.011	0.894677	0.217153	4.12004	3.78813e-05	0.000592962
ENSMUSG00000059493.13_Nhs	964.738	-0.805799	0.195624	-4.11912	3.80317e-05	0.000594194
ENSMUSG00000031976.14_Urb2	944.652	-0.746444	0.181322	-4.11668	3.84375e-05	0.000599116
ENSMUSG00000021219.16_Rgs6	193.754	1.18893	0.288794	4.11689	3.84021e-05	0.000599116
ENSMUSG00000052364.4_RP23-245M18.4	243.229	1.17762	0.286167	4.11515	3.86933e-05	0.000601683
ENSMUSG00000026360.9_Rgs2	376.637	1.44058	0.350049	4.11537	3.86554e-05	0.000601683
ENSMUSG00000021408.15_Ripk1	973.552	-0.736823	0.179109	-4.11382	3.89173e-05	0.000604277
ENSMUSG00000040373.12_Cacng5	109.737	2.35288	0.571973	4.11361	3.89516e-05	0.000604277
ENSMUSG00000006476.19_Nsmf	1550.87	0.695363	0.169136	4.11127	3.93487e-05	0.000609721
ENSMUSG00000032867.8_Fbxw8	2570.36	-0.667903	0.162608	-4.10745	4.00046e-05	0.000618611
ENSMUSG00000006498.16_Ptbp1	5012.26	-0.619113	0.150732	-4.10739	4.00162e-05	0.000618611
ENSMUSG00000021367.8_Edn1	166.712	-1.60657	0.391272	-4.10602	4.02529e-05	0.000621543
ENSMUSG00000020834.17_Dhrs13	157.033	-1.40084	0.341614	-4.10064	4.12006e-05	0.000635433
ENSMUSG00000002289.15_Angptl4	88.2311	-1.78027	0.434281	-4.09935	4.14317e-05	0.000636703
ENSMUSG00000049764.8_Zfp280b	242.346	-1.08523	0.264714	-4.09962	4.13827e-05	0.000636703
ENSMUSG00000000078.7_Klf6	3547.94	-0.849864	0.207343	-4.09883	4.15241e-05	0.000636703
ENSMUSG00000004568.12_Arhgef18	2737.21	0.690852	0.168539	4.09905	4.14849e-05	0.000636703
ENSMUSG00000036181.2_Hist1h1c	5867.94	0.817111	0.199304	4.09982	4.13477e-05	0.000636703
ENSMUSG00000056216.9_Cebpg	1083.57	-0.962798	0.234926	-4.09831	4.16186e-05	0.000637411
ENSMUSG00000111133.1_RP23-354J5.3	188.574	1.27497	0.311175	4.09727	4.18043e-05	0.000639514
ENSMUSG00000037111.9_Setd7	3707.19	0.746342	0.182322	4.09354	4.2483e-05	0.000649144
ENSMUSG00000023236.7_Scg5	453.726	1.22873	0.300256	4.09226	4.27185e-05	0.000651989
ENSMUSG00000033676.13_Gabrb3	644.622	1.11885	0.274107	4.08182	4.46847e-05	0.000681209
ENSMUSG00000069270.6_Hist1h2ac	107.053	1.97286	0.483404	4.08119	4.48061e-05	0.000682272
ENSMUSG00000038871.5_Bpgm	934.925	0.78356	0.192112	4.07867	4.52946e-05	0.000688124
ENSMUSG00000040037.13_Negr1	592.148	1.15961	0.284294	4.0789	4.52487e-05	0.000688124
ENSMUSG00000059316.2_Slc27a4	1039.79	0.752663	0.18462	4.07682	4.56557e-05	0.000692813
ENSMUSG00000024376.6_Epb41l4a	811.26	0.96639	0.237132	4.07532	4.59515e-05	0.0006965
ENSMUSG00000036299.4_BC031181	1470.78	-0.689368	0.169234	-4.07346	4.63199e-05	0.00070128
ENSMUSG00000001855.15_Nup214	1207.24	-0.919227	0.225706	-4.07267	4.64767e-05	0.000702848
ENSMUSG00000036281.13_Snapc4	397.613	-0.912148	0.22413	-4.06973	4.70686e-05	0.000710983
ENSMUSG00000017830.15_Dhx58	225.119	1.50839	0.370881	4.06704	4.76137e-05	0.000718395
ENSMUSG00000040990.17_Sh3kbp1	404.686	-1.05507	0.259476	-4.06615	4.77955e-05	0.000718675
ENSMUSG00000022604.18_Cep97	413.296	-0.898556	0.22096	-4.0666	4.77047e-05	0.000718675
ENSMUSG00000052488.7_Cherp	1661.22	-0.699694	0.17207	-4.06632	4.77604e-05	0.000718675
ENSMUSG00000000126.11_Wnt9a	469.189	-0.910208	0.223869	-4.06582	4.78645e-05	0.000718894
ENSMUSG00000036036.15_Zfp57	56.9505	-2.07663	0.510936	-4.06436	4.81652e-05	0.000721961
ENSMUSG00000034254.17_Agpat1	1921.1	-0.697133	0.171526	-4.06429	4.81782e-05	0.000721961
ENSMUSG00000030970.16_Ctbp2	2059.61	-0.657291	0.161888	-4.06016	4.90387e-05	0.000734024
ENSMUSG00000090862.3_Rps13	3153.65	-0.710778	0.175115	-4.05893	4.92989e-05	0.000737083
ENSMUSG00000039910.10_Cited2	5729.02	-0.910183	0.224285	-4.05816	4.94604e-05	0.000738661
ENSMUSG00000021091.8_Serpina3n	1300.24	-0.840762	0.207204	-4.05765	4.95686e-05	0.00073944
ENSMUSG00000020256.14_Aldh1l2	193.681	-1.46148	0.36046	-4.0545	5.02423e-05	0.000747801
ENSMUSG00000039637.15_Coro7	299.47	-0.995765	0.245581	-4.05474	5.01902e-05	0.000747801
ENSMUSG00000055371.17_Stam2	1146	-0.715913	0.176588	-4.05415	5.03177e-05	0.000748079
ENSMUSG00000000049.11_Apoh	65.7192	1.96037	0.483581	4.05386	5.03799e-05	0.000748162
ENSMUSG00000019846.11_Lama4	228.397	-1.09031	0.26934	-4.04807	5.1642e-05	0.000766043
ENSMUSG00000034243.17_Golgb1	2979.96	-0.70696	0.174728	-4.04607	5.20854e-05	0.000771752
ENSMUSG00000029552.19_Tes	356.044	-1.0319	0.255257	-4.04259	5.28647e-05	0.000782421
ENSMUSG00000100635.1_RP23-103C13.2	24.5537	3.48378	0.862512	4.0391	5.36556e-05	0.000793237
ENSMUSG00000090523.2_Gypc	167.061	-1.26804	0.314147	-4.03647	5.42625e-05	0.000801312
ENSMUSG00000021901.10_Bap1	1307.98	-0.683924	0.169633	-4.0318	5.53522e-05	0.000816491
ENSMUSG00000025746.11_Il6	201.144	-1.5592	0.386931	-4.02967	5.58549e-05	0.000822987
ENSMUSG00000031979.17_Cog2	766.698	-0.761709	0.189079	-4.02852	5.61287e-05	0.0008261
ENSMUSG00000002365.10_Snx9	1592.93	-0.672796	0.167053	-4.02745	5.63851e-05	0.00082895
ENSMUSG00000026495.8_Efcab2	334.331	1.00289	0.249239	4.02383	5.72597e-05	0.00084087
ENSMUSG00000057103.10_Cml1	233.947	1.41468	0.351723	4.02213	5.76734e-05	0.000846004
ENSMUSG00000029449.11_Rhof	91.2616	-1.61925	0.40284	-4.01959	5.82986e-05	0.000853886
ENSMUSG00000031712.10_Il15	104.016	1.6246	0.404188	4.01943	5.834e-05	0.000853886
ENSMUSG00000039518.7_Cdsn	249.202	-1.25172	0.311511	-4.01823	5.8638e-05	0.000857297
ENSMUSG00000024335.19_Brd2	8110.44	-0.689206	0.171583	-4.01676	5.90043e-05	0.000861698
ENSMUSG00000027581.12_Stmn3	148.887	-1.41143	0.351772	-4.01234	6.01208e-05	0.000877033
ENSMUSG00000008855.17_Hdac5	1455.99	0.897016	0.223597	4.01175	6.02701e-05	0.00087824
ENSMUSG00000044252.17_Osbpl1a	1895.83	0.807979	0.20144	4.01101	6.04584e-05	0.000880013
ENSMUSG00000026227.11_AC102506.1	683.077	-1.14012	0.284308	-4.01015	6.06803e-05	0.000882143
ENSMUSG00000016664.16_Pacsin2	2529.42	0.645085	0.160872	4.00992	6.07384e-05	0.000882143
ENSMUSG00000026974.11_Zmynd19	620.425	-0.859282	0.214656	-4.00306	6.25274e-05	0.000907128
ENSMUSG00000038612.16_Mcl1	4296.61	-0.636849	0.159131	-4.00203	6.28019e-05	0.00091011
ENSMUSG00000103332.1_Pcdhga2	233.209	1.38378	0.34584	4.00121	6.30192e-05	0.000912259
ENSMUSG00000039958.17_Mettl20	131.43	1.47992	0.370247	3.9971	6.41222e-05	0.000927208
ENSMUSG00000069539.11_Scyl2	1074.09	-0.754473	0.188799	-3.99617	6.43754e-05	0.000929851
ENSMUSG00000007892.8_Rplp1	12589.6	-0.669667	0.167609	-3.99541	6.45825e-05	0.000931822
ENSMUSG00000011837.4_Snapc2	922.943	-0.757788	0.189725	-3.99413	6.49311e-05	0.00093583
ENSMUSG00000037321.17_Tap1	2685.52	0.858244	0.21491	3.99351	6.51025e-05	0.000937277
ENSMUSG00000026532.7_Spta1	76.0993	1.78092	0.446006	3.99304	6.5231e-05	0.000938104
ENSMUSG00000030806.6_Stx1b	668.117	1.06108	0.265863	3.99109	6.57691e-05	0.000944814
ENSMUSG00000003348.10_Mob3a	669.247	-0.795111	0.199321	-3.9891	6.63251e-05	0.000951765
ENSMUSG00000061353.11_Cxcl12	702.67	0.939518	0.235554	3.98854	6.64806e-05	0.000952961
ENSMUSG00000030878.11_Cdr2	758.81	-0.774553	0.194239	-3.98762	6.67389e-05	0.00095459
ENSMUSG00000073633.9_Fbxo36	141.606	1.30563	0.327416	3.98767	6.67248e-05	0.00095459
ENSMUSG00000025173.13_Wdr45b	1582.98	-0.688271	0.17264	-3.98675	6.69851e-05	0.000957075
ENSMUSG00000020620.14_Abca8b	257.55	1.10067	0.276141	3.98588	6.72306e-05	0.000959544
ENSMUSG00000028788.14_Ptp4a2	6352.53	-0.629081	0.157901	-3.98402	6.77587e-05	0.000966037
ENSMUSG00000024431.14_Nr3c1	4536.92	0.612749	0.153828	3.98334	6.79529e-05	0.00096776
ENSMUSG00000021952.16_Xpo4	851.533	-0.787851	0.197872	-3.98162	6.8446e-05	0.000973732
ENSMUSG00000061603.8_Akap6	1513.94	0.701577	0.176328	3.97882	6.9258e-05	0.000984223
ENSMUSG00000027552.14_E2f5	484.472	-0.934601	0.234929	-3.97822	6.94333e-05	0.000985654
ENSMUSG00000060743.12_H3f3a	6122.9	0.75624	0.19016	3.97685	6.9833e-05	0.000990263
ENSMUSG00000027371.10_Fahd2a	256.26	1.10484	0.277932	3.97522	7.03157e-05	0.000996039
ENSMUSG00000001833.17_Sept7	5557.1	-0.625823	0.157454	-3.97465	7.0484e-05	0.000997352
ENSMUSG00000041037.8_Irgq	1634.2	0.718115	0.180756	3.97285	7.10181e-05	0.00100383
ENSMUSG00000040289.8_Hey1	954.105	0.74504	0.187654	3.97028	7.17884e-05	0.00101364
ENSMUSG00000049775.16_Tmsb4x	19151.5	-0.635771	0.160151	-3.96981	7.19297e-05	0.00101455
ENSMUSG00000022012.9_Enox1	139.707	1.86409	0.47013	3.96505	7.33796e-05	0.00103389
ENSMUSG00000025572.17_Tmc6	185.285	-1.30563	0.329665	-3.96046	7.4807e-05	0.00105128
ENSMUSG00000025969.15_Nrp2	1227.18	-1.05928	0.267455	-3.96058	7.4767e-05	0.00105128
ENSMUSG00000030870.12_Ubfd1	1279.38	-0.692613	0.174889	-3.96031	7.48525e-05	0.00105128
ENSMUSG00000043498.3_9330132A10Rik	270.653	1.03078	0.260651	3.95465	7.66467e-05	0.00107533
ENSMUSG00000037857.16_Nufip2	1986.46	-0.640436	0.162	-3.9533	7.70811e-05	0.00108028
ENSMUSG00000055707.13_Klhl26	1306.04	-0.670844	0.169803	-3.95072	7.79164e-05	0.00109083
ENSMUSG00000030748.9_Il4ra	879.999	-0.776167	0.196514	-3.94968	7.8257e-05	0.00109444
ENSMUSG00000020646.17_Mboat2	1167.16	0.795471	0.201653	3.94475	7.98817e-05	0.00111362
ENSMUSG00000025950.16_Idh1	1475.74	0.844758	0.214147	3.94476	7.98804e-05	0.00111362
ENSMUSG00000021596.16_Mctp1	90.7065	1.68182	0.426315	3.94501	7.97973e-05	0.00111362
ENSMUSG00000031137.17_Fgf13	407.417	0.883553	0.224002	3.9444	8e-05	0.00111409
ENSMUSG00000035181.6_Heatr5a	1452.85	-0.691287	0.175326	-3.94287	8.05118e-05	0.00112004
ENSMUSG00000031375.17_Bgn	5753.36	-0.777263	0.197197	-3.94156	8.0955e-05	0.00112502
ENSMUSG00000037921.15_Ddx60	399.541	1.33664	0.339138	3.9413	8.10403e-05	0.00112502
ENSMUSG00000004393.10_Ddx56	1128.39	-0.791896	0.200989	-3.93999	8.14843e-05	0.00112999
ENSMUSG00000029635.15_Cdk8	949.948	-0.712289	0.18084	-3.93879	8.18951e-05	0.0011345
ENSMUSG00000013419.7_Zfp651	1006.42	0.742213	0.188835	3.93048	8.47769e-05	0.00117319
ENSMUSG00000022144.4_Gdnf	152.239	-1.63803	0.41683	-3.92973	8.50416e-05	0.00117439
ENSMUSG00000035873.8_Pawr	2571.14	-0.676162	0.172063	-3.92974	8.50384e-05	0.00117439
ENSMUSG00000025362.6_Rps26	4922.64	-0.722982	0.184043	-3.92832	8.55402e-05	0.00118004
ENSMUSG00000090673.1_Gm340	195.131	-1.2059	0.307256	-3.92475	8.68209e-05	0.00119273
ENSMUSG00000027288.16_Zfp106	3737.69	-0.649391	0.165439	-3.92527	8.66338e-05	0.00119273
ENSMUSG00000045658.16_Pid1	1058.92	0.707948	0.180365	3.92508	8.67009e-05	0.00119273
ENSMUSG00000025736.14_Jmjd8	585.599	0.799039	0.203584	3.92486	8.6779e-05	0.00119273
ENSMUSG00000111080.1_RP23-128C4.4	291.73	1.00806	0.256879	3.92424	8.7004e-05	0.001194
ENSMUSG00000032816.15_Igdcc4	2304.91	-0.755379	0.192515	-3.92374	8.71851e-05	0.00119524
ENSMUSG00000030905.5_Crym	276.21	-1.2376	0.315497	-3.9227	8.75635e-05	0.00119918
ENSMUSG00000002020.15_Ltbp2	2466.5	-0.631487	0.161037	-3.92139	8.80414e-05	0.00120273
ENSMUSG00000020840.10_Blmh	1203.69	0.785535	0.200319	3.92141	8.80309e-05	0.00120273
ENSMUSG00000038145.17_Snrk	901.786	0.817272	0.208422	3.92124	8.80957e-05	0.00120273
ENSMUSG00000035109.14_Shc4	201.15	-1.22116	0.311607	-3.91892	8.89469e-05	0.00121184
ENSMUSG00000103677.1_Pcdhga4	224.155	1.26	0.321508	3.91903	8.89058e-05	0.00121184
ENSMUSG00000062382.9_RP23-44G15.5	146.125	-1.44611	0.369164	-3.91726	8.95628e-05	0.00121898
ENSMUSG00000036327.18_Qsox2	649.706	-0.77195	0.197128	-3.91598	9.00372e-05	0.00122291
ENSMUSG00000109336.1_Samd4b	6119.72	-0.585921	0.149621	-3.91602	9.00216e-05	0.00122291
ENSMUSG00000001018.15_Snapin	1380.36	-0.734555	0.187723	-3.91297	9.11661e-05	0.00123697
ENSMUSG00000039108.14_Lsm14b	630.036	-0.766616	0.196269	-3.90594	9.38601e-05	0.00127222
ENSMUSG00000022090.10_Pdlim2	672.358	0.765358	0.196065	3.90359	9.47748e-05	0.0012833
ENSMUSG00000038280.12_Ostm1	1834.55	0.650732	0.166721	3.90312	9.49603e-05	0.00128449
ENSMUSG00000069893.10_9930111J21Rik1	70.8278	1.84828	0.473574	3.90284	9.5071e-05	0.00128468
ENSMUSG00000001366.14_Fbxo9	715.948	0.762229	0.195325	3.90237	9.52559e-05	0.0012848
ENSMUSG00000041144.10_Dnah7b	178.991	1.16453	0.29842	3.90232	9.52748e-05	0.0012848
ENSMUSG00000022346.15_Myc	1250.34	-0.943173	0.241855	-3.89974	9.6296e-05	0.00129724
ENSMUSG00000030600.15_Lrfn1	135.202	-1.32076	0.33877	-3.89868	9.67201e-05	0.00130163
ENSMUSG00000015217.11_Hmgb3	793.924	0.739369	0.18968	3.89799	9.69958e-05	0.00130401
ENSMUSG00000038604.9_Fam65a	2074.33	-0.618349	0.15881	-3.89365	9.8746e-05	0.00132619
ENSMUSG00000018849.6_Wwc1	9606.85	0.763084	0.196148	3.89035	0.000100099	0.00134259
ENSMUSG00000031451.6_Gas6	3608.1	0.869551	0.223525	3.89018	0.000100171	0.00134259
ENSMUSG00000030432.12_Rpl28	5938.23	-0.675368	0.1738	-3.88589	0.000101957	0.00136377
ENSMUSG00000025278.9_Flnb	19993.4	-0.607833	0.156416	-3.88599	0.000101913	0.00136377
ENSMUSG00000039987.15_Phtf2	846.103	0.965108	0.248473	3.88416	0.000102683	0.00137209
ENSMUSG00000007783.10_Cpt1c	2408.55	0.654743	0.168683	3.8815	0.000103814	0.0013858
ENSMUSG00000020894.16_Vamp2	1968.57	0.802065	0.206653	3.88121	0.000103938	0.00138606
ENSMUSG00000042747.12_Krtcap2	1064.71	-0.756523	0.194986	-3.87988	0.000104509	0.00139226
ENSMUSG00000004105.8_Angptl2	1198.98	0.773666	0.199429	3.87941	0.000104712	0.00139355
ENSMUSG00000068921.14_Dap3	1365.76	-0.674475	0.173873	-3.87913	0.000104831	0.00139373
ENSMUSG00000026471.14_Mr1	359.189	-1.18486	0.305485	-3.87861	0.000105054	0.0013939
ENSMUSG00000019970.15_Sgk1	1730	-0.970802	0.250293	-3.87867	0.000105029	0.0013939
ENSMUSG00000037221.13_Mospd3	423.198	1.02552	0.264521	3.8769	0.000105798	0.00140235
ENSMUSG00000038127.14_Ccdc50	1798.17	-0.731688	0.188859	-3.87425	0.000106954	0.00141626
ENSMUSG00000035285.6_Nat14	439.212	1.02027	0.263528	3.87158	0.000108131	0.00143041
ENSMUSG00000027327.16_RP23-32L15.2	478.464	-0.827538	0.213808	-3.87047	0.000108624	0.00143549
ENSMUSG00000023942.15_Slc29a1	344.532	-0.940944	0.243181	-3.86931	0.000109144	0.00144092
ENSMUSG00000024190.6_Dusp1	1584.07	-0.668825	0.172871	-3.86893	0.000109315	0.00144174
ENSMUSG00000038279.10_Nop2	1788.59	-0.789025	0.204069	-3.86647	0.000110421	0.00145342
ENSMUSG00000057329.7_Bcl2	1035.85	0.750273	0.194034	3.86671	0.000110312	0.00145342
ENSMUSG00000029669.14_Tspan12	1196.95	0.678756	0.175661	3.86401	0.000111541	0.00146524
ENSMUSG00000039648.14_Ccbl1	93.5926	1.58127	0.40922	3.86412	0.000111491	0.00146524
ENSMUSG00000020100.15_Slc29a3	700.259	-0.857957	0.222117	-3.86264	0.000112167	0.00147192
ENSMUSG00000023004.8_Tuba1b	27967.9	-0.658261	0.170427	-3.86241	0.000112272	0.00147192
ENSMUSG00000026158.11_Ogfrl1	759.834	0.744626	0.19284	3.86136	0.000112756	0.00147498
ENSMUSG00000070733.13_Fryl	2919.7	0.873306	0.226163	3.86139	0.000112741	0.00147498
ENSMUSG00000000305.12_Cdh4	643.101	0.995918	0.257931	3.86118	0.000112841	0.00147498
ENSMUSG00000026473.15_Glul	10330.9	0.880637	0.228175	3.85948	0.00011363	0.00148382
ENSMUSG00000053838.14_Nudcd3	1491.01	-0.657496	0.170424	-3.85801	0.000114315	0.00149129
ENSMUSG00000031119.4_Gpc4	10595.1	0.773005	0.200443	3.85649	0.000115029	0.00149913
ENSMUSG00000073775.4_Kti12	425.734	-0.923052	0.239394	-3.85579	0.000115358	0.00150193
ENSMUSG00000025153.9_Fasn	6568.05	0.749914	0.19455	3.85462	0.000115912	0.00150765
ENSMUSG00000020766.4_Galk1	521.44	-0.845539	0.219439	-3.85319	0.000116588	0.00151496
ENSMUSG00000095407.1_Tmem200c	351.639	0.944317	0.245183	3.85148	0.000117407	0.00152409
ENSMUSG00000057036.7_RP23-328D16.1	2296.81	-0.764299	0.198527	-3.84985	0.000118188	0.00153273
ENSMUSG00000027193.12_Api5	3524.09	-0.587761	0.152687	-3.84946	0.000118378	0.00153369
ENSMUSG00000033208.7_S100b	101.762	-1.71466	0.445612	-3.84787	0.000119147	0.00154213
ENSMUSG00000039166.16_Akap7	429.129	0.873611	0.227218	3.84482	0.000120643	0.00155997
ENSMUSG00000034312.14_Iqsec1	2247.78	0.618041	0.160784	3.84392	0.000121083	0.00156413
ENSMUSG00000027338.16_Prnd	307.091	-1.10373	0.287261	-3.84225	0.000121912	0.0015733
ENSMUSG00000038544.14_Inip	420.754	-0.867088	0.225876	-3.83877	0.000123651	0.00159418
ENSMUSG00000018347.16_Zkscan6	258.312	-0.996578	0.259664	-3.83795	0.000124068	0.00159644
ENSMUSG00000021840.17_Mapk1ip1l	3148.21	-0.631354	0.164495	-3.83813	0.000123974	0.00159644
ENSMUSG00000018209.15_Stk4	747.499	0.730839	0.190636	3.83368	0.00012624	0.00162281
ENSMUSG00000020638.8_Cmpk2	4038.09	2.29589	0.599063	3.83246	0.000126867	0.00162928
ENSMUSG00000049420.9_Tmem200a	1438.96	-0.920549	0.240248	-3.83166	0.000127284	0.00163304
ENSMUSG00000026384.13_Ptpn4	1092.87	0.705204	0.184133	3.82987	0.000128213	0.00164337
ENSMUSG00000043090.18_Zfp866	339.782	-0.917103	0.239501	-3.82922	0.000128548	0.00164607
ENSMUSG00000008668.14_Rps18	6706.3	-0.730129	0.19073	-3.82809	0.000129144	0.00165209
ENSMUSG00000004264.17_Phb2	1924.64	-0.698326	0.182514	-3.82615	0.000130165	0.00166355
ENSMUSG00000023391.8_Dlx2	303.209	0.937175	0.245018	3.82492	0.000130813	0.00167021
ENSMUSG00000049265.7_Kcnk3	40.8579	-2.87677	0.752319	-3.82387	0.000131375	0.00167577
ENSMUSG00000027405.16_Nop56	2144.32	-0.863619	0.225975	-3.82175	0.000132507	0.00168823
ENSMUSG00000020641.16_Rsad2	6691.62	2.31579	0.605979	3.82156	0.000132608	0.00168823
ENSMUSG00000005686.17_Ampd3	2257.85	-0.676064	0.176923	-3.82123	0.000132786	0.00168886
ENSMUSG00000067722.3_BC003965	422.884	-0.862339	0.225688	-3.82094	0.000132944	0.00168924
ENSMUSG00000026094.14_Stk17b	3322.13	-0.736695	0.19282	-3.82065	0.000133102	0.00168963
ENSMUSG00000061013.5_Mkx	661.288	0.779275	0.204206	3.81612	0.000135566	0.00171926
ENSMUSG00000029598.12_Plbd2	1895.83	-0.848101	0.22228	-3.81547	0.000135926	0.00171927
ENSMUSG00000015804.14_Med28	986.336	-0.73524	0.192694	-3.81558	0.000135862	0.00171927
ENSMUSG00000052539.15_Magi3	2433.13	0.675996	0.177175	3.81541	0.000135958	0.00171927
ENSMUSG00000035476.9_Tab3	410.837	-1.00133	0.262491	-3.81472	0.000136339	0.00172243
ENSMUSG00000008318.10_Relt	539.173	-1.04945	0.27513	-3.81439	0.000136518	0.00172305
ENSMUSG00000022305.13_Lrp12	1511.8	0.655289	0.171992	3.80999	0.000138971	0.00175233
ENSMUSG00000036854.14_Hspb6	1142.03	-0.834438	0.219128	-3.80799	0.0001401	0.00176489
ENSMUSG00000025656.17_Arhgef9	972.393	0.847375	0.222758	3.80402	0.000142367	0.00179174
ENSMUSG00000026558.13_Uck2	2078.17	-0.605581	0.159215	-3.80354	0.000142641	0.00179347
ENSMUSG00000039234.11_Sec24d	1182.66	-0.679969	0.179035	-3.79797	0.000145889	0.00183256
ENSMUSG00000023904.10_Hcfc1r1	2230.22	-0.72768	0.19173	-3.79535	0.000147438	0.00185027
ENSMUSG00000071078.6_Nr2c2ap	672.624	-0.804086	0.212024	-3.79244	0.000149177	0.00187031
ENSMUSG00000042359.18_Osbpl6	1462.88	-0.715758	0.188748	-3.79213	0.00014936	0.00187083
ENSMUSG00000022075.7_Rhobtb2	678.652	0.751613	0.19825	3.79124	0.000149896	0.00187576
ENSMUSG00000039007.10_Cpq	632.586	0.885672	0.233632	3.79089	0.000150109	0.00187664
ENSMUSG00000031904.5_Slc7a6	701.476	-0.733535	0.19371	-3.78678	0.000152612	0.00190613
ENSMUSG00000024302.16_Dtna	2038.29	0.614435	0.162286	3.78612	0.000153016	0.00190938
ENSMUSG00000038248.8_Sobp	337.305	0.936489	0.247418	3.78505	0.000153677	0.00191581
ENSMUSG00000044986.10_Tst	1286.35	0.997576	0.263622	3.78411	0.000154258	0.00192124
ENSMUSG00000060519.11_Tor3a	4865.18	0.873825	0.231208	3.77939	0.000157213	0.0019562
ENSMUSG00000027452.11_Acss1	387.385	1.01557	0.268753	3.7788	0.000157584	0.00195897
ENSMUSG00000062257.13_Opcml	68.4873	1.9432	0.514341	3.77805	0.000158064	0.00196309
ENSMUSG00000025140.15_Pycr1	145.907	-1.4855	0.393332	-3.77671	0.000158914	0.00196809
ENSMUSG00000045598.10_Zfp553	619.558	-0.871074	0.230638	-3.7768	0.000158855	0.00196809
ENSMUSG00000031996.17_Aplp2	7771.76	0.857081	0.226912	3.77715	0.000158631	0.00196809
ENSMUSG00000027951.16_Adar	3326.29	0.665075	0.176474	3.76869	0.000164105	0.00203047
ENSMUSG00000034205.16_Loxl2	1587.75	-0.636068	0.168798	-3.76822	0.000164413	0.00203048
ENSMUSG00000044807.13_Zfp354c	894.751	0.69671	0.184886	3.76832	0.000164351	0.00203048
ENSMUSG00000030317.8_Timp4	190.916	-1.29101	0.34268	-3.76738	0.000164968	0.00203543
ENSMUSG00000039738.16_Slx4	460.755	-0.866026	0.22994	-3.76631	0.000165678	0.00204228
ENSMUSG00000023959.8_Clic5	179.094	1.79465	0.476722	3.76456	0.000166843	0.00205472
ENSMUSG00000027223.15_Mapk8ip1	2381.89	0.873764	0.232201	3.76295	0.000167918	0.00206603
ENSMUSG00000019823.17_Mical1	334.878	-1.14596	0.304619	-3.76194	0.000168603	0.00207253
ENSMUSG00000018286.6_Psmb6	2112.74	-0.61831	0.164383	-3.7614	0.000168964	0.00207503
ENSMUSG00000071398.8_RP23-156N21.2	136.663	1.38675	0.368972	3.75841	0.000170993	0.00209801
ENSMUSG00000028973.18_Abcb8	913.324	0.826843	0.220034	3.75779	0.000171418	0.00210126
ENSMUSG00000030649.18_Anapc15	278.53	-0.956701	0.25481	-3.75456	0.000173647	0.00212662
ENSMUSG00000028430.14_Nol6	2274.08	-0.660285	0.175911	-3.75352	0.000174369	0.00213276
ENSMUSG00000050912.15_Tmem123	2335.15	-0.605273	0.161261	-3.75337	0.000174472	0.00213276
ENSMUSG00000038900.17_Rpl12	6063.18	-0.741506	0.197895	-3.74696	0.000178988	0.00218505
ENSMUSG00000022044.14_Stmn4	66.7657	1.7784	0.474642	3.74683	0.000179081	0.00218505
ENSMUSG00000097440.2_RP23-249P18.1	42.6547	2.26403	0.604294	3.74658	0.000179264	0.00218527
ENSMUSG00000035891.16_Cerk	456.224	0.957943	0.255766	3.74539	0.000180114	0.00219158
ENSMUSG00000051177.16_Plcb1	342.492	1.04616	0.279319	3.7454	0.000180105	0.00219158
ENSMUSG00000051306.7_Usp42	910.514	0.739447	0.197471	3.74459	0.000180689	0.00219655
ENSMUSG00000052911.9_Lamb2	5949.67	0.728414	0.194593	3.74328	0.000181636	0.00220604
ENSMUSG00000018820.13_Zfyve27	909.957	0.772315	0.206351	3.74272	0.000182042	0.00220893
ENSMUSG00000031232.16_Magt1	1079.12	0.692153	0.184945	3.74248	0.000182215	0.002209
ENSMUSG00000052609.9_Plekhg3	713.856	-0.880486	0.235334	-3.74144	0.00018297	0.00221611
ENSMUSG00000025817.12_Nudt5	480.422	-0.890759	0.238152	-3.7403	0.0001838	0.00222413
ENSMUSG00000035877.17_Zhx3	1323.42	0.873779	0.233671	3.73936	0.000184491	0.00223045
ENSMUSG00000003865.16_Gys1	1274.11	-0.646353	0.172984	-3.73649	0.000186606	0.00225395
ENSMUSG00000039989.7_Cbx4	564.807	0.778413	0.208408	3.73504	0.000187683	0.0022649
ENSMUSG00000020828.13_Pld2	681.813	-0.792294	0.21219	-3.73388	0.000188549	0.00227327
ENSMUSG00000019943.10_Atp2b1	2517.93	0.736074	0.197168	3.73324	0.000189033	0.00227702
ENSMUSG00000027230.9_Creb3l1	3307.19	-0.690153	0.184882	-3.73293	0.000189265	0.00227774
ENSMUSG00000035403.10_Crb2	1323.28	0.762376	0.204338	3.73096	0.000190755	0.00229358
ENSMUSG00000022762.18_Ncam2	135.273	1.53885	0.41274	3.72839	0.00019271	0.00231497
ENSMUSG00000039497.8_Dse	1138.18	-0.757026	0.203137	-3.72668	0.000194019	0.00232858
ENSMUSG00000025224.15_Gbf1	1770.46	0.625247	0.167807	3.72598	0.000194555	0.00233138
ENSMUSG00000039199.6_Zdhhc1	522.494	0.769162	0.206436	3.72592	0.000194605	0.00233138
ENSMUSG00000074480.4_Mex3a	846.712	-0.720094	0.193326	-3.72475	0.000195506	0.00234004
ENSMUSG00000038773.11_Kdm3b	1487.17	-0.63159	0.169694	-3.72193	0.000197705	0.00236422
ENSMUSG00000037605.16_Adgrl3	953.373	0.686172	0.184381	3.72148	0.000198059	0.00236631
ENSMUSG00000043866.11_Taf10	1299.97	-0.690673	0.185759	-3.71812	0.000200712	0.00239584
ENSMUSG00000074305.9_Peak1	2278.63	-0.728436	0.196024	-3.71605	0.000202364	0.00241337
ENSMUSG00000024261.5_Syt4	100.215	-1.69721	0.456858	-3.71497	0.000203227	0.0024204
ENSMUSG00000032657.15_Fam189b	293.297	-0.91675	0.246789	-3.71471	0.00020344	0.0024204
ENSMUSG00000022186.14_Oxct1	3610.6	0.739447	0.199063	3.71463	0.000203502	0.0024204
ENSMUSG00000025867.8_Cplx2	1352.32	0.704025	0.189562	3.71396	0.000204039	0.00242361
ENSMUSG00000021892.14_Sh3bp5	291.348	0.934719	0.251685	3.71384	0.00020414	0.00242361
ENSMUSG00000024620.11_Pdgfrb	718.892	0.821955	0.221406	3.71243	0.000205283	0.00243499
ENSMUSG00000015709.9_Arnt2	7672.76	-0.700112	0.188662	-3.71094	0.000206494	0.00244716
ENSMUSG00000024778.12_Fas	4155.12	-0.81908	0.220835	-3.70901	0.000208069	0.00246361
ENSMUSG00000031563.8_Wwc2	3631.13	0.571128	0.154088	3.7065	0.000210141	0.00248591
ENSMUSG00000022607.17_Ptk2	1916.72	-0.693661	0.18719	-3.70565	0.000210848	0.00249204
ENSMUSG00000022218.16_Tgm1	337.131	-1.13191	0.305583	-3.70409	0.000212149	0.00250434
ENSMUSG00000036504.6_Phpt1	758.709	0.771509	0.208294	3.70395	0.000212268	0.00250434
ENSMUSG00000022454.17_Nell2	127.837	1.37735	0.371915	3.7034	0.000212726	0.00250751
ENSMUSG00000024403.16_Atp6v1g2	114.633	1.36874	0.369614	3.70316	0.000212928	0.00250765
ENSMUSG00000055172.10_C1ra	478.073	1.11024	0.299843	3.70275	0.000213274	0.00250949
ENSMUSG00000022774.13_Ncbp2	1177.1	0.660627	0.178438	3.70229	0.000213665	0.00251185
ENSMUSG00000026341.16_Actr3	8865.23	-0.596841	0.161225	-3.70191	0.00021398	0.00251249
ENSMUSG00000022906.15_Parp9	2368.45	0.869607	0.234916	3.70177	0.000214101	0.00251249
ENSMUSG00000056209.7_Npm3	539.274	-0.973825	0.263125	-3.70099	0.000214757	0.00251752
ENSMUSG00000057551.10_Zfp317	548.797	-0.834341	0.22546	-3.70062	0.000215075	0.00251752
ENSMUSG00000032224.15_Fam81a	666.446	0.89473	0.241781	3.70059	0.000215101	0.00251752
ENSMUSG00000028792.14_Ak2	895	-0.674005	0.18223	-3.69864	0.000216755	0.00253463
ENSMUSG00000001173.15_Ocrl	692.701	-0.730348	0.19761	-3.69591	0.000219099	0.00255977
ENSMUSG00000042354.7_Gnl3	1398.41	-0.765751	0.20722	-3.69535	0.000219585	0.00256319
ENSMUSG00000064354.1_mt-Co2	19911.3	0.592172	0.160368	3.69257	0.000221997	0.00258905
ENSMUSG00000022436.16_Sh3bp1	391.439	-0.869341	0.235494	-3.69156	0.000222884	0.0025971
ENSMUSG00000017404.12_Rpl19	8538.45	-0.607275	0.164673	-3.68776	0.000226238	0.00263386
ENSMUSG00000028883.17_Sema3a	199.027	-1.12717	0.305731	-3.68679	0.000227099	0.00263991
ENSMUSG00000047045.17_Tmem164	441.743	0.835834	0.226714	3.68673	0.000227158	0.00263991
ENSMUSG00000050288.6_Fzd2	963.88	0.701364	0.190321	3.68516	0.000228562	0.0026539
ENSMUSG00000023905.14_Tnfrsf12a	6312.64	0.581142	0.157743	3.6841	0.000229516	0.00266262
ENSMUSG00000029178.14_Klf3	2276.24	-0.5883	0.159725	-3.68321	0.000230312	0.00266952
ENSMUSG00000000740.12_Rpl13	7574.55	-0.60961	0.165541	-3.68253	0.000230933	0.00267436
ENSMUSG00000038776.13_Ephx1	10166.8	0.820886	0.222988	3.68131	0.000232043	0.00268486
ENSMUSG00000069682.6_RP23-460F17.1	686.205	-0.910469	0.247366	-3.68065	0.00023264	0.00268707
ENSMUSG00000021500.17_Ddx46	1736.45	-0.612918	0.166524	-3.68065	0.000232637	0.00268707
ENSMUSG00000035547.14_Capn5	855.377	-0.76914	0.209087	-3.67857	0.000234544	0.00270669
ENSMUSG00000032925.16_Itgbl1	173.51	1.16974	0.318149	3.67669	0.000236281	0.00272435
ENSMUSG00000013076.17_Amotl1	7289.29	-0.541985	0.147433	-3.67614	0.000236787	0.00272543
ENSMUSG00000063558.4_Aox1	476.48	0.79571	0.216448	3.67622	0.000236716	0.00272543
ENSMUSG00000031467.10_Agpat5	939.296	0.66393	0.180729	3.67363	0.000239127	0.00274996
ENSMUSG00000079111.3_Kdelr2	2085.02	-0.583954	0.159001	-3.67264	0.000240055	0.00275822
ENSMUSG00000030816.8_Rnf40	1652.11	-0.630714	0.171771	-3.67184	0.000240814	0.00276454
ENSMUSG00000019841.15_Rev3l	913.128	0.834528	0.227356	3.67057	0.000242007	0.00277582
ENSMUSG00000025856.15_Pdgfa	3335.66	-0.566415	0.154387	-3.66879	0.000243697	0.00279217
ENSMUSG00000027799.12_Nbea	1099.95	0.662063	0.180466	3.66863	0.000243855	0.00279217
ENSMUSG00000020075.8_Ddx21	3300.98	-0.595177	0.162244	-3.6684	0.000244076	0.00279228
ENSMUSG00000031488.14_Rab11fip1	774.561	-0.918266	0.250338	-3.66811	0.000244351	0.00279282
ENSMUSG00000035696.15_Rnf38	733.86	-0.702983	0.191658	-3.6679	0.000244546	0.00279282
ENSMUSG00000038860.15_Garnl3	306.459	0.945305	0.257744	3.66761	0.000244831	0.00279365
ENSMUSG00000023951.17_Vegfa	797.148	-0.737997	0.201294	-3.66626	0.000246122	0.00280409
ENSMUSG00000054733.9_Msra	235.228	1.0879	0.296737	3.66621	0.00024617	0.00280409
ENSMUSG00000050541.14_Adra1b	562.631	0.76572	0.208925	3.66504	0.000247298	0.0028145
ENSMUSG00000032265.14_Fam46a	702.699	1.17445	0.320472	3.66473	0.000247596	0.00281547
ENSMUSG00000102543.5_Pcdhgc5	4557.23	0.617367	0.168525	3.66335	0.000248934	0.00282825
ENSMUSG00000023960.13_Enpp5	2085.44	0.784166	0.214078	3.66299	0.000249292	0.00282989
ENSMUSG00000041193.15_Pla2g5	59.9966	1.83798	0.501812	3.6627	0.000249574	0.00283064
ENSMUSG00000026159.13_Agfg1	2120.33	-0.596051	0.162789	-3.6615	0.000250746	0.0028415
ENSMUSG00000028228.5_Cpne3	2928.63	0.664345	0.181502	3.66025	0.000251966	0.00285288
ENSMUSG00000024294.13_Mib1	3674.87	0.631078	0.172446	3.65958	0.000252633	0.00285798
ENSMUSG00000036964.14_Trim17	112.352	1.37466	0.375671	3.65922	0.000252981	0.00285946
ENSMUSG00000096458.7_Moap1	131.45	1.22931	0.336043	3.65818	0.000254009	0.00286863
ENSMUSG00000032009.8_Sesn3	3219.52	0.690651	0.18885	3.65714	0.000255045	0.00287786
ENSMUSG00000030530.15_Furin	1732.75	0.633398	0.173213	3.65676	0.000255424	0.00287968
ENSMUSG00000027947.11_Il6ra	156.956	1.45215	0.397241	3.6556	0.000256577	0.00289021
ENSMUSG00000024064.13_Galnt14	78.8115	1.58343	0.433292	3.65443	0.000257752	0.00290098
ENSMUSG00000033883.11_RP23-218L17.1	900.628	-0.679756	0.186295	-3.64881	0.000263459	0.00296268
ENSMUSG00000050312.12_Nsun3	359.371	-0.875837	0.240067	-3.64831	0.000263974	0.00296278
ENSMUSG00000032834.11_Pwp2	993.288	-0.769686	0.21098	-3.64814	0.000264141	0.00296278
ENSMUSG00000003161.15_Sri	2376.93	-0.598796	0.16412	-3.64851	0.000263763	0.00296278
ENSMUSG00000006731.10_B4galnt1	257.697	-1.07955	0.296013	-3.64698	0.000265342	0.00297277
ENSMUSG00000047230.6_Cldn2	23.3532	3.37343	0.925026	3.64684	0.000265482	0.00297277
ENSMUSG00000030604.9_Zfp626	428.238	-0.80112	0.219735	-3.64585	0.000266509	0.00298174
ENSMUSG00000019986.17_Ahi1	1628.55	0.737864	0.202483	3.64407	0.000268357	0.00299988
ENSMUSG00000064036.15_Mro	229.75	1.31394	0.360687	3.64288	0.000269602	0.00301124
ENSMUSG00000028370.7_Pappa	265.698	-0.933217	0.256191	-3.64266	0.000269837	0.00301132
ENSMUSG00000031015.8_Swap70	948.543	-0.777115	0.213358	-3.6423	0.000270209	0.00301292
ENSMUSG00000046707.9_Csnk2a2	1968.87	-0.705962	0.19386	-3.64162	0.000270929	0.0030184
ENSMUSG00000043557.15_Mdga1	569.146	0.770451	0.211635	3.64048	0.000272132	0.00302925
ENSMUSG00000059974.10_Ntm	508.059	1.02126	0.280569	3.63996	0.000272677	0.00303276
ENSMUSG00000060143.7_RP23-4P23.3	1499.69	-0.719447	0.197695	-3.63918	0.00027351	0.00303946
ENSMUSG00000040035.14_Disp2	172.549	-1.12752	0.309972	-3.63749	0.000275307	0.00305686
ENSMUSG00000097804.1_RP23-129D21.1	124.48	-1.27952	0.352239	-3.63253	0.000280653	0.0031136
ENSMUSG00000061288.13_Taok3	777.995	0.759751	0.209209	3.63154	0.000281737	0.00311543
ENSMUSG00000034858.16_Fam214a	348.842	0.918961	0.253052	3.63151	0.000281762	0.00311543
ENSMUSG00000103472.1_Pcdhga7	549.515	1.04182	0.286877	3.6316	0.000281673	0.00311543
ENSMUSG00000020014.17_Cfap54	206.756	1.26209	0.347515	3.63176	0.000281492	0.00311543
ENSMUSG00000030170.14_Wnt5b	892.173	0.688241	0.189679	3.62846	0.000285121	0.00314993
ENSMUSG00000029291.11_Rufy3	1283.29	0.636107	0.175462	3.62531	0.00028861	0.00318581
ENSMUSG00000045374.18_Wdr81	2078.37	-0.643632	0.177571	-3.62464	0.000289369	0.00319152
ENSMUSG00000097059.1_Fam120aos	96.7715	1.44977	0.400653	3.61853	0.000296287	0.00326509
ENSMUSG00000032193.9_Ldlr	954.236	-0.746756	0.206456	-3.61702	0.000298015	0.00327866
ENSMUSG00000028743.7_Akr7a5	663.826	0.727805	0.201207	3.61719	0.000297824	0.00327866
ENSMUSG00000026088.15_Mitd1	423.49	0.924814	0.25575	3.61609	0.000299087	0.00328771
ENSMUSG00000021319.7_Sfrp4	124.621	1.58164	0.437426	3.61579	0.000299432	0.00328877
ENSMUSG00000039568.6_Ubald1	547.425	-0.738331	0.204304	-3.61388	0.000301646	0.00331033
ENSMUSG00000030929.17_Eri2	336.142	-0.958554	0.265269	-3.61352	0.000302074	0.00331227
ENSMUSG00000040021.13_Lats1	2043.84	-0.583619	0.161521	-3.61328	0.00030235	0.00331255
ENSMUSG00000033124.15_Atg9a	1036.89	0.666649	0.184516	3.61296	0.000302724	0.0033139
ENSMUSG00000033365.14_Ipo13	2014.02	0.582099	0.161139	3.6124	0.000303376	0.00331828
ENSMUSG00000020091.15_Eif4ebp2	1516.97	0.73343	0.203055	3.61198	0.00030387	0.00332094
ENSMUSG00000023805.17_Synj2	518.799	-0.778515	0.215612	-3.61072	0.000305353	0.00332888
ENSMUSG00000064368.1_mt-Nd6	5441.03	0.579413	0.160457	3.61101	0.000305008	0.00332888
ENSMUSG00000029168.14_Dpysl5	307.764	0.925777	0.256394	3.61076	0.000305306	0.00332888
ENSMUSG00000037852.8_Cpe	26790.9	0.746054	0.206741	3.60864	0.000307812	0.00335291
ENSMUSG00000027860.15_Vangl1	400.993	-0.870249	0.241191	-3.60814	0.000308404	0.0033566
ENSMUSG00000029605.16_Oas1b	125.632	1.6252	0.450774	3.60535	0.000311736	0.00339007
ENSMUSG00000000253.13_Gmpr	426.763	1.12617	0.31246	3.60421	0.000313108	0.00340218
ENSMUSG00000048307.8_Ankrd46	1736.64	0.613386	0.170239	3.6031	0.000314451	0.00341396
ENSMUSG00000058385.8_Hist1h2bg	37.4735	2.22309	0.617313	3.60124	0.000316708	0.00343565
ENSMUSG00000039477.16_Tnrc18	3301.71	0.57913	0.160907	3.59917	0.000319235	0.00346022
ENSMUSG00000041605.16_AC124550.3	162.773	-1.14464	0.31807	-3.59869	0.000319825	0.00346376
ENSMUSG00000031371.14_Haus7	412.835	-0.807863	0.224552	-3.59766	0.000321093	0.00347464
ENSMUSG00000056486.18_Chn1	497.891	0.790053	0.21971	3.59589	0.000323282	0.00349547
ENSMUSG00000034401.16_Spata6	703.505	-0.733037	0.203976	-3.59375	0.000325952	0.00352146
ENSMUSG00000049323.8_Smcr8	1468.77	-0.676734	0.18853	-3.58952	0.000331288	0.00357618
ENSMUSG00000057230.13_Aak1	1731.74	-0.652221	0.181813	-3.58733	0.000334087	0.00360344
ENSMUSG00000020467.15_Efemp1	382.003	0.894434	0.249427	3.58596	0.000335837	0.00361937
ENSMUSG00000026437.11_Cdk18	41.9782	-2.16966	0.606058	-3.57996	0.000343651	0.00370056
ENSMUSG00000042115.4_Klhdc8a	2652.75	-0.678958	0.189744	-3.57829	0.00034585	0.0037212
ENSMUSG00000028383.17_Hsdl2	1221.8	0.861598	0.24086	3.57717	0.000347335	0.00373414
ENSMUSG00000001525.10_Tubb5	19335	-0.632674	0.177039	-3.57365	0.000352044	0.00378168
ENSMUSG00000033706.13_Smyd5	626.726	-0.81815	0.228982	-3.57298	0.00035294	0.00378822
ENSMUSG00000053930.13_Shisa6	1337.94	0.837315	0.234394	3.57225	0.00035393	0.00379576
ENSMUSG00000067274.10_Rplp0	17105.5	-0.545199	0.15264	-3.57178	0.00035456	0.00379943
ENSMUSG00000028832.11_Stmn1	1449.94	0.751429	0.210432	3.57089	0.000355766	0.00380926
ENSMUSG00000071645.5_Tut1	923.57	-0.778446	0.21804	-3.5702	0.000356711	0.00381628
ENSMUSG00000020400.17_Tnip1	2922.87	-0.551993	0.154659	-3.5691	0.000358216	0.00382929
ENSMUSG00000049511.5_Htr1b	69.6205	-1.68965	0.473632	-3.56743	0.000360497	0.00385055
ENSMUSG00000031928.15_Mre11a	523.557	-0.829164	0.232445	-3.56713	0.000360906	0.00385181
ENSMUSG00000022772.12_Senp5	1949.85	-0.59555	0.166978	-3.56663	0.000361602	0.00385612
ENSMUSG00000047496.6_Rnf152	62.0537	1.72905	0.48487	3.566	0.000362467	0.00386222
ENSMUSG00000017776.15_Crk	4018.07	-0.546973	0.153423	-3.56513	0.000363672	0.00386881
ENSMUSG00000024511.15_Rab27b	672.633	0.823019	0.230846	3.56522	0.000363548	0.00386881
ENSMUSG00000021134.17_Srsf5	4171.14	-0.534683	0.150021	-3.56405	0.00036517	0.00388162
ENSMUSG00000033083.16_Tbc1d4	267.531	0.965935	0.271058	3.56358	0.000365837	0.00388558
ENSMUSG00000067924.4_Cxx1b	1039.17	0.64945	0.182286	3.5628	0.000366916	0.00388921
ENSMUSG00000103037.1_Pcdhgb1	190.703	1.25703	0.352831	3.5627	0.000367062	0.00388921
ENSMUSG00000022773.18_Ypel1	63.3691	1.70668	0.479027	3.56281	0.000366909	0.00388921
ENSMUSG00000089951.8_RP23-442I10.1	67.5174	1.64396	0.46151	3.56214	0.000367841	0.00389434
ENSMUSG00000046541.9_Zfp526	221.92	-1.00691	0.282972	-3.55834	0.000373211	0.00394803
ENSMUSG00000053279.7_Aldh1a1	685.043	0.778878	0.218923	3.55777	0.000374016	0.00395337
ENSMUSG00000030245.10_Golt1b	1640.45	-0.589504	0.165726	-3.55709	0.000374981	0.00395782
ENSMUSG00000032403.8_RP23-284J4.2	160.483	1.17487	0.330294	3.55705	0.000375037	0.00395782
ENSMUSG00000060739.8_Nsa2	1985.34	-0.633385	0.178086	-3.55662	0.000375661	0.0039593
ENSMUSG00000064367.1_mt-Nd5	27168.7	0.534602	0.150315	3.55654	0.000375777	0.0039593
ENSMUSG00000053846.4_Lipg	765.415	-0.937642	0.263725	-3.55537	0.000377445	0.00397371
ENSMUSG00000038816.14_Ctnnal1	3195.71	0.69472	0.19549	3.55374	0.000379795	0.00399526
ENSMUSG00000040253.15_Gbp7	3598.06	0.937266	0.263924	3.55127	0.000383376	0.00402972
ENSMUSG00000041734.15_Kirrel	4779.6	-0.54186	0.152636	-3.55001	0.000385217	0.00404585
ENSMUSG00000014303.13_Glis2	1237.3	0.756056	0.213003	3.54951	0.000385943	0.00405025
ENSMUSG00000025269.16_Apex2	148.726	-1.17699	0.331625	-3.54916	0.000386465	0.00405252
ENSMUSG00000033964.12_Zbtb41	1025.55	-0.668917	0.188561	-3.54749	0.000388921	0.00407503
ENSMUSG00000031748.16_Gnao1	3917.73	-0.584619	0.16492	-3.54487	0.000392802	0.00410917
ENSMUSG00000079592.9_C1qtnf5	2938.23	0.588274	0.165945	3.54498	0.000392636	0.00410917
ENSMUSG00000029765.12_Plxna4	409.495	-0.870236	0.245678	-3.54218	0.000396829	0.0041425
ENSMUSG00000047407.17_Tgif1	1660.59	-0.800078	0.225873	-3.54216	0.000396859	0.0041425
ENSMUSG00000039153.16_Runx2	774.006	-0.675424	0.19069	-3.542	0.000397103	0.0041425
ENSMUSG00000046330.10_Rpl37a	3847.96	-0.596987	0.168549	-3.54191	0.000397243	0.0041425
ENSMUSG00000046897.17_Zfp740	1189.18	-0.608533	0.171825	-3.54158	0.000397737	0.00414438
ENSMUSG00000008206.16_Cers4	1197.38	0.682555	0.192779	3.5406	0.000399213	0.00415647
ENSMUSG00000028826.14_Tmem57	611.791	0.758632	0.214294	3.54015	0.000399896	0.0041603
ENSMUSG00000048787.13_Dcun1d3	495.388	-0.796852	0.225133	-3.53947	0.000400937	0.00416785
ENSMUSG00000031838.8_Ifi30	71.7493	-1.70313	0.481504	-3.53712	0.000404523	0.00420182
ENSMUSG00000059070.16_Rpl18	6632.83	-0.623979	0.176448	-3.53633	0.000405723	0.00420823
ENSMUSG00000018474.17_Chd3	2074.53	-0.581243	0.164365	-3.5363	0.000405778	0.00420823
ENSMUSG00000017664.16_Slc35c2	564.989	-0.741541	0.209838	-3.53388	0.000409513	0.00424364
ENSMUSG00000039686.14_Zer1	623.297	0.741272	0.209778	3.53359	0.000409952	0.00424485
ENSMUSG00000044337.5_Ackr3	450.794	-0.782557	0.221641	-3.53074	0.000414392	0.00428746
ENSMUSG00000027993.16_Trim2	2720.14	0.56361	0.159668	3.52989	0.000415726	0.0042979
ENSMUSG00000030888.14_Rrp8	856.431	-0.743025	0.210529	-3.52932	0.000416621	0.00430378
ENSMUSG00000030257.16_Srgap3	1436.6	0.61546	0.174512	3.52675	0.000420698	0.00434249
ENSMUSG00000075033.4_Nxpe3	152.667	1.17688	0.333725	3.5265	0.000421091	0.00434316
ENSMUSG00000003429.11_Rps11	5640.46	-0.62776	0.178138	-3.524	0.000425084	0.00438092
ENSMUSG00000029499.11_Pxmp2	129.138	1.21618	0.345374	3.52134	0.000429372	0.00442166
ENSMUSG00000042364.11_Snx18	2264.21	-0.644631	0.183123	-3.52022	0.000431194	0.00443555
ENSMUSG00000026991.20_Pkp4	1342.04	0.801817	0.227783	3.52009	0.000431393	0.00443555
ENSMUSG00000020167.14_Tcf3	1588.88	-0.578843	0.164573	-3.51723	0.00043607	0.00448015
ENSMUSG00000052146.16_Rps10	5054.06	-0.581306	0.165302	-3.51663	0.000437065	0.00448689
ENSMUSG00000047213.14_Ythdf3	1927.49	-0.578082	0.164402	-3.51627	0.000437656	0.00448946
ENSMUSG00000029298.15_Gbp9	935.568	0.766909	0.218252	3.51386	0.000441637	0.00452327
ENSMUSG00000025885.18_Myo5b	38.0727	2.5544	0.726914	3.51403	0.000441364	0.00452327
ENSMUSG00000031985.9_Gnpat	1172.13	0.610828	0.173863	3.51327	0.000442635	0.00452695
ENSMUSG00000063531.7_Sema3e	420.058	0.781606	0.222475	3.51324	0.000442682	0.00452695
ENSMUSG00000019864.14_Rtn4ip1	296.262	-0.913345	0.260053	-3.51216	0.000444488	0.0045419
ENSMUSG00000071644.10_Eef1g	11444.3	-0.655703	0.186732	-3.51146	0.000445656	0.00454707
ENSMUSG00000025268.15_Maged2	1729.74	-0.654043	0.186271	-3.51124	0.000446027	0.00454707
ENSMUSG00000029651.16_Mtus2	63.8569	1.72358	0.490849	3.51144	0.000445692	0.00454707
ENSMUSG00000029233.15_Srd5a3	484.269	-0.753445	0.214668	-3.50981	0.000448425	0.00456798
ENSMUSG00000028613.14_Lrp8	1479.93	0.740559	0.211162	3.50707	0.000453066	0.0046117
ENSMUSG00000041506.15_Rrp9	878.415	-0.834914	0.238157	-3.50573	0.000455365	0.00463153
ENSMUSG00000064351.1_mt-Co1	100104	0.490887	0.140046	3.50519	0.000456276	0.00463723
ENSMUSG00000026657.16_Frmd4a	1915.48	-0.622615	0.177656	-3.50461	0.00045727	0.00464376
ENSMUSG00000052713.8_Zfp608	436.481	-0.835394	0.238465	-3.50321	0.000459682	0.00466466
ENSMUSG00000038168.5_P3h2	2025.82	0.854287	0.243938	3.50207	0.000461666	0.00468119
ENSMUSG00000095567.7_Noc2l	2204.64	-0.717344	0.204854	-3.50173	0.000462241	0.00468343
ENSMUSG00000022095.9_Fam160b2	395.594	-0.878961	0.251102	-3.50041	0.000464536	0.0047022
ENSMUSG00000031647.10_Mfap3l	2433.32	0.96516	0.275739	3.50026	0.000464806	0.0047022
ENSMUSG00000029059.9_Fam213b	108.412	-1.6807	0.480297	-3.49928	0.000466508	0.0047158
ENSMUSG00000029599.13_Ddx54	2633.99	-0.566953	0.162074	-3.49811	0.00046856	0.00473292
ENSMUSG00000034936.2_Arl4d	68.4905	-1.80138	0.514999	-3.49783	0.000469066	0.00473442
ENSMUSG00000031149.7_Praf2	990.609	-0.635396	0.181671	-3.4975	0.000469638	0.00473657
ENSMUSG00000060279.14_Ap2a1	3872.97	0.583005	0.166724	3.49684	0.000470812	0.00474478
ENSMUSG00000039031.16_Arhgap18	953.584	0.698541	0.199886	3.4947	0.000474601	0.00477931
ENSMUSG00000025384.15_Faap100	296.729	-0.872638	0.249839	-3.4928	0.000477978	0.00480965
ENSMUSG00000026547.15_Tagln2	7339.46	-0.538359	0.154154	-3.49235	0.000478785	0.00481411
ENSMUSG00000038143.16_Stox2	2800.35	0.675463	0.193475	3.49121	0.000480831	0.004831
ENSMUSG00000005481.18_Ddx39	888.268	-0.770755	0.220852	-3.48992	0.00048316	0.00484702
ENSMUSG00000059901.12_Adamts14	693.548	-0.669286	0.191773	-3.49	0.000483026	0.00484702
ENSMUSG00000061024.8_Rrs1	2189.61	-0.621585	0.178164	-3.48884	0.000485115	0.00486294
ENSMUSG00000034780.6_B3galt1	238.516	0.948841	0.272038	3.4879	0.000486833	0.00487372
ENSMUSG00000004668.14_Abca13	31.772	2.39729	0.687328	3.48785	0.000486929	0.00487372
ENSMUSG00000022865.14_Cxadr	423.773	0.911553	0.261485	3.48607	0.00049018	0.00490254
ENSMUSG00000031994.13_Adamts8	302.965	0.896083	0.257066	3.48581	0.000490644	0.00490346
ENSMUSG00000078676.9_Casc3	1188.57	-0.617152	0.177064	-3.48547	0.000491266	0.00490597
ENSMUSG00000028974.13_Dffa	217.771	1.02724	0.294756	3.48505	0.000492039	0.00490997
ENSMUSG00000027133.3_Nop10	575.29	-0.795565	0.228483	-3.48195	0.000497779	0.00495975
ENSMUSG00000044117.12_RP23-231E23.4	2382.94	0.573321	0.16465	3.48206	0.00049757	0.00495975
ENSMUSG00000022946.10_Dopey2	587.35	0.713453	0.204982	3.48056	0.000500373	0.00497809
ENSMUSG00000027163.13_Commd9	415.307	0.846296	0.243141	3.48068	0.000500137	0.00497809
ENSMUSG00000055128.15_Cgrrf1	422.657	0.773858	0.222361	3.48019	0.000501057	0.00498114
ENSMUSG00000030157.5_Clec2d	152.854	1.37593	0.395673	3.47743	0.000506243	0.0050289
ENSMUSG00000023909.3_Paqr4	714.801	-0.734991	0.21146	-3.47578	0.000509363	0.00505145
ENSMUSG00000023286.16_Ube2j2	934.615	-0.629746	0.181172	-3.47596	0.000509028	0.00505145
ENSMUSG00000045817.8_Zfp36l2	2175.08	-0.619156	0.178142	-3.47563	0.00050966	0.00505145
ENSMUSG00000034263.13_Ints14	605.823	-0.713505	0.20533	-3.47491	0.000511026	0.00506119
ENSMUSG00000040563.13_Plppr2	611.027	0.714609	0.205695	3.47412	0.000512525	0.00507223
ENSMUSG00000068270.15_Shroom4	321.97	-0.922037	0.265465	-3.47329	0.000514119	0.00508419
ENSMUSG00000070544.6_Top1	4193.35	-0.523009	0.150673	-3.47116	0.000518223	0.00512094
ENSMUSG00000060380.3_RP24-175C20.1	62.8748	1.63723	0.471696	3.47094	0.000518639	0.00512122
ENSMUSG00000074748.3_Atxn7l3b	2668.92	-0.538826	0.155327	-3.46898	0.000522446	0.00515132
ENSMUSG00000026482.13_Rgl1	1097.87	0.707436	0.203933	3.46896	0.000522468	0.00515132
ENSMUSG00000008682.13_Rpl10	6777.97	-0.586107	0.168975	-3.4686	0.000523175	0.00515445
ENSMUSG00000070997.4_RP23-218A4.8	55.0572	1.73677	0.500788	3.46807	0.000524215	0.00516084
ENSMUSG00000021701.8_Plk2	2706.31	-0.79959	0.230647	-3.46672	0.000526844	0.00518041
ENSMUSG00000037242.8_Clic4	11020.7	-0.511322	0.147497	-3.46665	0.000526988	0.00518041
ENSMUSG00000050989.9_Sepn1	1784.14	-0.639247	0.18443	-3.46608	0.000528113	0.00518761
ENSMUSG00000056214.8_Pard6g	658.288	-0.676608	0.195233	-3.46564	0.000528972	0.00519219
ENSMUSG00000051067.8_Lingo3	84.3608	-1.56504	0.451685	-3.46489	0.000530447	0.0052028
ENSMUSG00000013236.17_Ptprs	8768.86	0.740201	0.213681	3.46404	0.000532129	0.00521541
ENSMUSG00000022089.9_Bin3	326.722	-0.853144	0.2464	-3.46243	0.000535313	0.00524273
ENSMUSG00000030102.11_Itpr1	1415.17	0.612137	0.176833	3.46166	0.000536861	0.005254
ENSMUSG00000028910.12_Mecr	351.072	-0.848534	0.245155	-3.46122	0.00053774	0.00525481
ENSMUSG00000070047.14_Fat1	20809.4	0.510074	0.147368	3.46124	0.000537693	0.00525481
ENSMUSG00000017009.3_Sdc4	26735.9	-0.654365	0.189247	-3.45773	0.000544754	0.00531941
ENSMUSG00000029217.16_Tec	211.939	-1.06962	0.309429	-3.45677	0.000546697	0.00533444
ENSMUSG00000034109.15_Golim4	3389.04	0.593861	0.171814	3.45642	0.000547395	0.0053373
ENSMUSG00000047675.15_Rps8	7109.39	-0.599011	0.173395	-3.45459	0.000551123	0.00536969
ENSMUSG00000027253.15_Lrp4	1727.55	0.840855	0.243422	3.45432	0.00055169	0.00537125
ENSMUSG00000026112.7_Coa5	2126.91	0.570116	0.165062	3.45396	0.00055242	0.00537439
ENSMUSG00000058706.5_RP23-60P18.9	257.643	-0.901338	0.260973	-3.45376	0.000552839	0.0053745
ENSMUSG00000002808.7_Epdr1	4432.38	0.660803	0.19159	3.44906	0.00056255	0.00546489
ENSMUSG00000019539.11_Rcn3	1711.52	-0.577308	0.167409	-3.44848	0.000563746	0.00547248
ENSMUSG00000017446.14_C1qtnf1	442.07	1.07216	0.311141	3.44588	0.000569205	0.00552141
ENSMUSG00000027074.14_Slc43a3	566.406	-0.745541	0.216677	-3.4408	0.000580003	0.00561807
ENSMUSG00000021460.17_Auh	639.955	0.754754	0.219355	3.44079	0.00058002	0.00561807
ENSMUSG00000026883.17_Dab2ip	1780.68	0.655426	0.190547	3.43971	0.000582348	0.00563648
ENSMUSG00000095362.7_RP23-275N21.2	246.099	0.999557	0.290666	3.43885	0.00058419	0.00565017
ENSMUSG00000040699.13_Limd2	271.536	-1.05999	0.308395	-3.43713	0.000587912	0.00567785
ENSMUSG00000042109.8_Csdc2	1047.06	0.873638	0.254174	3.43716	0.000587846	0.00567785
ENSMUSG00000072825.11_Cep170b	1803.39	-0.557478	0.162206	-3.43685	0.00058853	0.00567966
ENSMUSG00000093674.7_Rpl41	7251.27	-0.54226	0.157813	-3.43609	0.000590165	0.00569128
ENSMUSG00000096910.1_Zfp955b	164.905	-1.10222	0.321025	-3.43342	0.000596013	0.00574185
ENSMUSG00000041189.9_Chrnb1	149.244	1.0982	0.319866	3.4333	0.000596279	0.00574185
ENSMUSG00000038677.13_Scube3	1647.65	-0.641854	0.187194	-3.42881	0.000606231	0.00582918
ENSMUSG00000056185.4_Snx32	142.079	1.14678	0.334438	3.42899	0.000605824	0.00582918
ENSMUSG00000018012.11_Rac3	282.28	-0.914562	0.266772	-3.42825	0.000607489	0.00583702
ENSMUSG00000003500.13_Impdh1	126.948	-1.18327	0.345265	-3.42712	0.000610017	0.00585705
ENSMUSG00000041559.7_Fmod	4222.76	-0.619704	0.180851	-3.42661	0.00061117	0.00586385
ENSMUSG00000027858.13_Tspan2	285.42	-0.857578	0.250349	-3.42553	0.000613593	0.00588283
ENSMUSG00000042558.16_Adprhl2	800.26	-0.695173	0.203007	-3.42437	0.000616215	0.00590368
ENSMUSG00000069237.8_Fam8a1	2428.41	-0.534545	0.156135	-3.42361	0.000617962	0.00591612
ENSMUSG00000021288.18_Klc1	2819.19	0.581285	0.169853	3.42228	0.000620992	0.00594082
ENSMUSG00000032436.17_Cmtm7	51.7733	-1.79741	0.525248	-3.42202	0.000621581	0.00594215
ENSMUSG00000026494.12_Kif26b	404.818	0.859837	0.251314	3.42136	0.00062308	0.00595217
ENSMUSG00000024370.16_Cdc23	1397.34	-0.624802	0.182732	-3.41922	0.000628018	0.00599068
ENSMUSG00000078307.3_RP23-35N23.2	39.9585	2.55695	0.747812	3.41925	0.000627946	0.00599068
ENSMUSG00000042712.10_Tceal9	3133.72	0.600748	0.175793	3.41736	0.000632321	0.00602737
ENSMUSG00000016940.18_Kctd2	700.502	0.684373	0.200297	3.41679	0.000633648	0.00603566
ENSMUSG00000051113.9_Fam71e1	88.3082	1.38167	0.404544	3.41537	0.000636953	0.00606276
ENSMUSG00000028437.14_Ubap1	1143.7	-0.67025	0.19634	-3.41372	0.000640822	0.00609519
ENSMUSG00000035614.11_Fam179b	1440.32	-0.584199	0.171202	-3.41235	0.00064406	0.00611718
ENSMUSG00000039735.15_Fnbp1l	1613.71	-0.571717	0.167536	-3.41249	0.000643715	0.00611718
ENSMUSG00000025537.12_Phkg1	197.911	1.2404	0.363551	3.41189	0.00064513	0.00612294
ENSMUSG00000087408.10_Cers1	387.895	0.783949	0.229783	3.41169	0.000645623	0.00612322
ENSMUSG00000042675.15_Ypel3	446.016	0.833349	0.244328	3.41078	0.000647768	0.00613914
ENSMUSG00000036712.15_Cyld	1683.72	0.614194	0.180145	3.40944	0.000650961	0.00616499
ENSMUSG00000053398.11_Phgdh	3389.25	-0.643467	0.18877	-3.40873	0.000652657	0.00617608
ENSMUSG00000022262.8_Dnah5	156.696	1.53289	0.449718	3.40856	0.000653068	0.00617608
ENSMUSG00000038576.15_Susd4	92.6872	1.44723	0.424866	3.40632	0.000658447	0.00622249
ENSMUSG00000021676.9_Iqgap2	1024.95	0.801215	0.235285	3.4053	0.000660926	0.00624144
ENSMUSG00000041827.15_Oasl1	308.65	1.41556	0.415798	3.40444	0.00066299	0.00625647
ENSMUSG00000107215.1_RP23-253G12.9	71.9609	1.54734	0.454535	3.40421	0.000663548	0.00625726
ENSMUSG00000001946.14_Esam	34.6313	-2.28291	0.670936	-3.40257	0.000667548	0.00628582
ENSMUSG00000037997.12_Parp11	874.442	0.748469	0.219996	3.40219	0.000668481	0.00628582
ENSMUSG00000033653.18_Vps8	726.617	0.776409	0.228199	3.40234	0.000668121	0.00628582
ENSMUSG00000050556.9_Kcnb1	581.57	0.785204	0.230787	3.40229	0.000668231	0.00628582
ENSMUSG00000031156.18_Slc35a2	837.694	-0.653657	0.192147	-3.40185	0.000669313	0.00628916
ENSMUSG00000103088.1_Pcdhgb6	508.574	0.846963	0.24913	3.39968	0.000674637	0.00633468
ENSMUSG00000022702.16_Hira	939.881	0.620852	0.182651	3.39911	0.00067605	0.00634343
ENSMUSG00000021259.5_Cyp46a1	395.08	0.99087	0.29154	3.39874	0.000676969	0.00634755
ENSMUSG00000042444.10_Fam63b	1983	0.617758	0.181794	3.39812	0.000678516	0.00635754
ENSMUSG00000004371.14_Il11	152.755	-1.16763	0.343787	-3.39639	0.000682821	0.00639334
ENSMUSG00000077450.12_Rab11b	3029.21	0.62935	0.185327	3.39589	0.000684047	0.00640028
ENSMUSG00000090257.1_RP23-345L20.3	227.999	1.04001	0.306428	3.39399	0.000688826	0.00644042
ENSMUSG00000037306.13_Man1c1	2698.26	0.818509	0.241192	3.3936	0.000689792	0.00644489
ENSMUSG00000040620.15_Dhx33	979.108	-0.606715	0.178838	-3.39254	0.000692476	0.00646539
ENSMUSG00000032740.16_Ccdc88a	1353.9	-0.638632	0.188446	-3.38893	0.000701661	0.0065419
ENSMUSG00000030075.10_Cntn3	29.3866	2.50182	0.738229	3.38895	0.000701606	0.0065419
ENSMUSG00000063632.6_Sox11	438.167	-0.802506	0.236854	-3.38819	0.000703551	0.00655489
ENSMUSG00000020321.15_Mdh1	5180.84	0.632411	0.186721	3.38694	0.000706778	0.00657567
ENSMUSG00000105338.1_RP23-100J23.5	61.9047	1.95085	0.575969	3.38707	0.000706437	0.00657567
ENSMUSG00000045690.8_Wdr89	487.281	-0.848637	0.250628	-3.38604	0.000709078	0.00659243
ENSMUSG00000033717.5_Adra2a	203.515	1.5264	0.450927	3.38502	0.000711738	0.0066125
ENSMUSG00000030738.11_Eif3c	7632.87	-0.557591	0.164744	-3.38458	0.000712867	0.00661834
ENSMUSG00000026730.12_Pter	1073.71	0.611785	0.1808	3.38376	0.000715012	0.00663359
ENSMUSG00000021373.16_Cap2	1059.54	0.640929	0.189471	3.38274	0.000717672	0.00665359
ENSMUSG00000034931.15_Dhx8	1241.01	-0.594129	0.175778	-3.37999	0.000724892	0.0067158
ENSMUSG00000041912.12_Tdrkh	736.039	-0.658534	0.194896	-3.3789	0.000727757	0.00672818
ENSMUSG00000033174.17_Mgll	1137.03	0.892888	0.264243	3.37905	0.00072738	0.00672818
ENSMUSG00000046709.16_Mapk10	647.501	1.15574	0.342042	3.37895	0.000727622	0.00672818
ENSMUSG00000036295.5_Lrrn3	981.324	0.676726	0.20034	3.37788	0.000730468	0.00674852
ENSMUSG00000041958.10_Pigs	1042.55	-0.727212	0.215299	-3.37768	0.000731003	0.00674874
ENSMUSG00000079523.8_Tmsb10	2072.06	-0.575784	0.170543	-3.37619	0.000734975	0.00678067
ENSMUSG00000021936.14_Mapk8	689.497	-0.654199	0.193805	-3.37555	0.000736686	0.00679171
ENSMUSG00000043822.18_Adamtsl5	135.316	-1.18321	0.350619	-3.37465	0.000739104	0.00680925
ENSMUSG00000036822.6_Topors	1831.66	-0.671683	0.199066	-3.37418	0.000740364	0.0068161
ENSMUSG00000029380.11_Cxcl1	873.575	-2.99723	0.888472	-3.37346	0.000742288	0.00682905
ENSMUSG00000062421.13_Arf2	2673.62	0.530777	0.157362	3.37297	0.000743618	0.00683653
ENSMUSG00000045211.5_Nudt18	933.101	0.610515	0.18102	3.37264	0.000744503	0.0068399
ENSMUSG00000033222.16_Ttf2	538.707	-0.775759	0.230069	-3.37185	0.000746639	0.00685475
ENSMUSG00000055319.8_Sec23ip	2102.4	-0.55253	0.163882	-3.37152	0.000747543	0.00685828
ENSMUSG00000024006.16_Stk38	655.258	-0.701442	0.208201	-3.36905	0.000754266	0.00690759
ENSMUSG00000020388.12_Pdlim4	3093.95	-0.554825	0.164687	-3.36897	0.000754487	0.00690759
ENSMUSG00000040151.9_Hs2st1	2221.26	0.638492	0.189519	3.36901	0.000754396	0.00690759
ENSMUSG00000037933.16_Bicd2	2283.84	-0.544389	0.161609	-3.36856	0.000755613	0.0069131
ENSMUSG00000032059.13_Alg9	444.911	-0.733801	0.217895	-3.36769	0.000758019	0.00693031
ENSMUSG00000031523.16_Dlc1	4307.45	-0.521686	0.154951	-3.36678	0.000760505	0.00694822
ENSMUSG00000078861.8_Zfp931	262.284	0.875765	0.260189	3.36588	0.000762994	0.00696615
ENSMUSG00000022434.8_Fam118a	303.437	-0.943756	0.280462	-3.365	0.000765433	0.00698358
ENSMUSG00000004127.12_Trmt10a	251.798	-1.10628	0.32884	-3.36418	0.000767722	0.00699963
ENSMUSG00000009731.4_Kcnd1	175.828	-1.01545	0.301884	-3.3637	0.000769058	0.00700697
ENSMUSG00000056211.13_R3hdm1	980.327	-0.614983	0.182863	-3.36308	0.00077078	0.00701782
ENSMUSG00000042246.5_Tmc7	185.597	-1.24189	0.369355	-3.36233	0.000772882	0.0070321
ENSMUSG00000054252.18_Fgfr3	1822.51	0.747447	0.222618	3.35752	0.000786437	0.00715051
ENSMUSG00000079605.4_Zbtb9	239.686	-0.907435	0.270318	-3.35691	0.000788183	0.00716145
ENSMUSG00000061787.15_Rps17	4317.52	-0.570964	0.170124	-3.35616	0.000790326	0.00717105
ENSMUSG00000026238.14_Ptma	10316	-0.491279	0.146374	-3.35633	0.000789855	0.00717105
ENSMUSG00000106734.3_RP24-328P2.5	292.268	1.09133	0.325217	3.35569	0.000791666	0.00717443
ENSMUSG00000024330.16_Col11a2	84.5563	1.6997	0.50652	3.35565	0.000791785	0.00717443
ENSMUSG00000030019.6_Fbxl14	811.65	-0.677234	0.201898	-3.35435	0.000795525	0.00720337
ENSMUSG00000045761.15_Fam179a	78.7697	1.54855	0.461732	3.35379	0.000797141	0.00721306
ENSMUSG00000054693.14_Adam10	4427.37	0.558037	0.166412	3.35334	0.000798436	0.00721983
ENSMUSG00000040952.16_Rps19	3786.28	-0.572497	0.17077	-3.35245	0.000801007	0.00723812
ENSMUSG00000001507.16_Itga3	5440.3	-0.497544	0.14877	-3.34437	0.000824687	0.007447
ENSMUSG00000025794.9_Rpl14	5494.19	-0.565913	0.16942	-3.34031	0.000836856	0.00755172
ENSMUSG00000070056.6_Mfhas1	1039.48	-0.63683	0.19086	-3.33664	0.00084798	0.00763645
ENSMUSG00000032058.14_Ppp2r1b	1405.24	-0.617115	0.184944	-3.33677	0.00084759	0.00763645
ENSMUSG00000047084.8_Ngrn	693.97	0.668993	0.20049	3.33679	0.000847514	0.00763645
ENSMUSG00000037815.6_Ctnna1	10385.4	0.569672	0.170767	3.33596	0.000850067	0.00765002
ENSMUSG00000022390.11_Zc3h7b	3165.35	-0.526219	0.157779	-3.33517	0.000852487	0.00766136
ENSMUSG00000018965.11_Ywhah	4132.91	-0.509807	0.152855	-3.33523	0.000852288	0.00766136
ENSMUSG00000038372.14_Gmds	564.159	0.710207	0.212959	3.33495	0.000853153	0.00766213
ENSMUSG00000032513.8_Gorasp1	624.151	-0.691536	0.207423	-3.33394	0.000856257	0.00768477
ENSMUSG00000026798.10_Coq4	206.54	-0.990985	0.297306	-3.33322	0.000858486	0.00769954
ENSMUSG00000025571.13_Tnrc6c	1009.13	0.627738	0.188397	3.33199	0.000862281	0.00772833
ENSMUSG00000050148.9_Ubqln2	2153.32	-0.536134	0.161073	-3.32851	0.000873121	0.00782018
ENSMUSG00000069631.14_Strada	462.46	-0.790058	0.237393	-3.32806	0.00087454	0.00782227
ENSMUSG00000041438.8_Utp4	1182.43	-0.720835	0.216591	-3.32809	0.000874434	0.00782227
ENSMUSG00000022048.8_Dpysl2	5319.43	0.493305	0.14826	3.32729	0.000876936	0.00783309
ENSMUSG00000032501.9_Trib1	1401.21	0.651766	0.195881	3.32736	0.00087674	0.00783309
ENSMUSG00000020484.18_Xbp1	1344.87	-0.625277	0.187943	-3.32696	0.000878001	0.0078373
ENSMUSG00000040957.15_Cables1	116.043	1.21382	0.365011	3.32543	0.000882813	0.00787493
ENSMUSG00000055296.14_Tmem245	3036.33	-0.548889	0.165084	-3.32491	0.000884473	0.00788441
ENSMUSG00000035441.14_Myo1d	371.366	0.832325	0.250355	3.32458	0.000885529	0.0078885
ENSMUSG00000025730.14_Rab40c	603.541	-0.666836	0.200604	-3.32413	0.000886942	0.00789576
ENSMUSG00000022617.15_Chkb	389.678	-0.782132	0.235353	-3.32323	0.000889826	0.00791609
ENSMUSG00000031832.15_Taf1c	252.934	-0.859268	0.258644	-3.3222	0.000893115	0.00794
ENSMUSG00000030074.9_Gxylt2	284.328	1.19118	0.358738	3.32048	0.000898613	0.0079835
ENSMUSG00000020689.4_Itgb3	69.4487	-1.59532	0.480581	-3.31956	0.000901584	0.00800451
ENSMUSG00000044847.13_Lsm11	198.642	-1.15597	0.348346	-3.31844	0.000905213	0.00802878
ENSMUSG00000001909.16_Trmt1	831.3	-0.64485	0.194329	-3.31834	0.000905533	0.00802878
ENSMUSG00000033542.13_Arhgef5	559.431	-0.893403	0.269254	-3.31806	0.000906435	0.00803138
ENSMUSG00000018076.12_Med13l	2293.22	-0.646242	0.19478	-3.31781	0.000907277	0.00803344
ENSMUSG00000079415.2_Cntf	549.862	1.03248	0.311419	3.31542	0.000915068	0.008097
ENSMUSG00000025766.14_D3Ertd751e	248.449	1.08266	0.326587	3.31507	0.000916199	0.00810158
ENSMUSG00000074129.14_Rpl13a	10614.3	-0.580986	0.175322	-3.31382	0.000920305	0.00813244
ENSMUSG00000068196.5_Col8a1	5947.82	0.52915	0.159699	3.31342	0.000921639	0.00813878
ENSMUSG00000038250.9_Usp38	1057.45	-0.587568	0.177346	-3.31312	0.000922628	0.00814206
ENSMUSG00000033096.7_Apmap	889.989	0.727395	0.219585	3.3126	0.000924336	0.0081517
ENSMUSG00000020950.10_Foxg1	2949.99	-0.568065	0.171506	-3.31223	0.000925563	0.00815706
ENSMUSG00000031299.10_Pdha1	5727.27	0.525128	0.158561	3.31185	0.000926822	0.00816271
ENSMUSG00000028458.12_Tesk1	1193.34	-0.594538	0.179547	-3.31132	0.000928556	0.00816708
ENSMUSG00000072066.7_RP23-26N21.1	67.3424	1.78744	0.539776	3.31145	0.000928143	0.00816708
ENSMUSG00000032042.11_Srpr	2190.64	0.534145	0.16138	3.30986	0.00093341	0.00820432
ENSMUSG00000048355.2_Arxes1	266.826	0.871766	0.263425	3.30935	0.000935128	0.00820848
ENSMUSG00000027350.8_Chgb	66.62	1.79805	0.543313	3.30941	0.000934914	0.00820848
ENSMUSG00000070643.11_Sox13	163.13	-1.09842	0.332013	-3.30836	0.000938448	0.00822563
ENSMUSG00000040354.14_Mars	2363.74	-0.691884	0.209174	-3.30769	0.000940678	0.00822563
ENSMUSG00000100755.1_Rps23-ps1	2052.48	-0.629796	0.190398	-3.30779	0.000940366	0.00822563
ENSMUSG00000016487.15_Ppfibp1	2445.86	-0.575574	0.174013	-3.30765	0.00094082	0.00822563
ENSMUSG00000025026.14_Add3	3284.02	0.846793	0.25601	3.30766	0.000940788	0.00822563
ENSMUSG00000092021.8_Gbp11	63.5383	1.64946	0.49859	3.30825	0.000938809	0.00822563
ENSMUSG00000034165.16_Ccnd3	1583.05	0.543923	0.164496	3.3066	0.000944345	0.00825099
ENSMUSG00000071573.13_Rnls	82.89	1.48512	0.449174	3.30634	0.000945248	0.00825341
ENSMUSG00000050860.6_Phospho1	180.928	1.15883	0.350562	3.30563	0.000947642	0.00826885
ENSMUSG00000078453.3_Abracl	189.279	-0.974166	0.294886	-3.30354	0.000954729	0.00832518
ENSMUSG00000021824.13_Ap3m1	2234.96	0.590486	0.17876	3.30323	0.000955767	0.00832873
ENSMUSG00000024212.8_Mllt1	622.538	-0.662789	0.200723	-3.30201	0.000959935	0.00835954
ENSMUSG00000052062.14_Pard3b	867.798	0.885577	0.268361	3.29995	0.000967026	0.00841574
ENSMUSG00000104346.1_Pcdhga3	294.904	1.10555	0.335072	3.29944	0.000968764	0.00842244
ENSMUSG00000001166.17_Oas1c	74.2111	1.58825	0.481382	3.29936	0.000969071	0.00842244
ENSMUSG00000038718.15_Pbx3	361.536	0.797605	0.241799	3.29863	0.000971573	0.00843863
ENSMUSG00000036395.15_Glb1l2	103.207	1.35072	0.409514	3.29836	0.000972518	0.00844127
ENSMUSG00000003228.8_Grk5	522.078	-0.811095	0.245982	-3.29737	0.000975952	0.00845441
ENSMUSG00000040711.7_Sh3pxd2b	2711.27	-0.611971	0.18559	-3.29744	0.000975717	0.00845441
ENSMUSG00000054034.10_Tceal5	85.835	1.34853	0.408931	3.2977	0.000974789	0.00845441
ENSMUSG00000072568.4_Fam84b	2010.61	-0.597864	0.181342	-3.29689	0.000977619	0.00846329
ENSMUSG00000024292.14_Cyp4f14	177.383	1.53045	0.464264	3.29651	0.000978927	0.00846907
ENSMUSG00000025477.14_Inpp5a	1218.6	0.704835	0.213977	3.29397	0.000987818	0.00854039
ENSMUSG00000024222.16_Fkbp5	406.895	-0.750899	0.22799	-3.29356	0.000989258	0.00854724
ENSMUSG00000020211.15_Sf3a2	968.613	-0.682735	0.207345	-3.29275	0.000992124	0.0085608
ENSMUSG00000024079.4_Eif2ak2	2020.15	0.662598	0.201221	3.29288	0.000991676	0.0085608
ENSMUSG00000004100.12_Ppan	585.406	-0.737701	0.224067	-3.29232	0.000993631	0.00856714
ENSMUSG00000006586.15_Runx1t1	90.4918	1.30019	0.394934	3.29218	0.000994157	0.00856714
ENSMUSG00000040010.10_Slc7a5	2766.35	-0.797341	0.242399	-3.28937	0.00100413	0.00864742
ENSMUSG00000024697.3_Gna14	80.0917	1.38588	0.421559	3.28752	0.00101075	0.00869874
ENSMUSG00000033767.14_D930015E06Rik	727.422	0.678305	0.206388	3.28655	0.00101424	0.00872315
ENSMUSG00000035007.5_Rundc1	793.955	-0.61341	0.186669	-3.28608	0.00101593	0.00873069
ENSMUSG00000022500.15_Litaf	1288.29	-0.559903	0.170394	-3.28594	0.00101644	0.00873069
ENSMUSG00000039070.5_Cpa4	175.844	-1.00493	0.305982	-3.28428	0.00102242	0.00877629
ENSMUSG00000027427.13_Polr3f	610.879	-0.677377	0.206261	-3.28408	0.00102316	0.00877696
ENSMUSG00000033845.13_Mrpl15	738.634	-0.778491	0.237086	-3.28358	0.00102499	0.00878316
ENSMUSG00000026463.17_Atp2b4	7778.78	-0.656326	0.199885	-3.28351	0.00102521	0.00878316
ENSMUSG00000036352.16_Ubac1	968.625	0.601693	0.183257	3.28333	0.0010259	0.00878335
ENSMUSG00000041650.15_Pcca	870.308	0.695193	0.211774	3.28271	0.00102814	0.00879684
ENSMUSG00000072844.6_RP23-154O12.1	117.279	1.40109	0.427129	3.28025	0.00103715	0.00886819
ENSMUSG00000069808.13_Fam57a	126.697	-1.19789	0.365286	-3.27934	0.00104051	0.00888263
ENSMUSG00000024776.17_Stambpl1	130.777	-1.14984	0.350604	-3.2796	0.00103956	0.00888263
ENSMUSG00000102748.1_Pcdhgb2	265.4	0.983989	0.300066	3.27924	0.00104086	0.00888263
ENSMUSG00000038174.14_Fam126b	467.534	0.73127	0.223023	3.2789	0.00104211	0.00888756
ENSMUSG00000031387.14_Renbp	160.226	-1.22278	0.373056	-3.27775	0.00104638	0.00891818
ENSMUSG00000021728.8_Emb	397.901	0.743997	0.227015	3.27731	0.00104802	0.00892639
ENSMUSG00000035954.10_Dock4	1427.34	0.627466	0.191476	3.27699	0.00104919	0.00893065
ENSMUSG00000005656.9_Snx6	1592.99	-0.563181	0.171887	-3.27647	0.00105115	0.00894156
ENSMUSG00000000184.12_Ccnd2	25275.2	-0.58604	0.178887	-3.27604	0.00105272	0.00894913
ENSMUSG00000061983.7_Rps12	5474.89	-0.546182	0.166762	-3.27522	0.00105579	0.00895792
ENSMUSG00000058454.15_Dhcr7	897.906	0.755534	0.23068	3.27525	0.0010557	0.00895792
ENSMUSG00000059970.7_Hspa2	963.242	0.899621	0.27467	3.27527	0.0010556	0.00895792
ENSMUSG00000022898.13_Dscr3	1628.86	0.57987	0.177098	3.2743	0.00105926	0.00898158
ENSMUSG00000014850.15_Msh3	270.315	0.990801	0.30266	3.27365	0.0010617	0.0089965
ENSMUSG00000044716.12_Dok7	171.109	1.35182	0.413276	3.27097	0.00107179	0.00907615
ENSMUSG00000052727.6_Map1b	3715.76	-0.50967	0.155929	-3.2686	0.00108082	0.00914506
ENSMUSG00000032607.12_Amt	1022.59	0.631366	0.193169	3.26847	0.00108131	0.00914506
ENSMUSG00000022788.16_Fgd4	579.981	0.80179	0.245445	3.26668	0.00108817	0.00919722
ENSMUSG00000062867.13_Impdh2	1911.82	-0.607292	0.185931	-3.26622	0.00108992	0.00920043
ENSMUSG00000018740.14_Slc25a35	74.5057	1.42009	0.434781	3.26622	0.00108995	0.00920043
ENSMUSG00000039236.18_Isg20	124.672	1.31873	0.404016	3.26404	0.00109834	0.00926535
ENSMUSG00000038028.9_Tigar	486.086	-0.773002	0.236929	-3.26259	0.00110398	0.009307
ENSMUSG00000032405.10_Pias1	840.885	-0.641319	0.196578	-3.26241	0.00110469	0.009307
ENSMUSG00000016308.12_Ube2a	727.199	-0.64867	0.198878	-3.26165	0.00110766	0.00932613
ENSMUSG00000003382.18_Etv3	600.898	-0.747822	0.229308	-3.26122	0.00110935	0.00933435
ENSMUSG00000020230.15_Prmt2	1251.7	-0.563706	0.172893	-3.26043	0.00111244	0.00934255
ENSMUSG00000005045.16_Chd5	269.544	0.854408	0.262046	3.26052	0.00111206	0.00934255
ENSMUSG00000097167.1_RP24-372P19.2	47.9038	1.76063	0.539991	3.26047	0.00111228	0.00934255
ENSMUSG00000029064.15_Gnb1	12774.3	-0.491625	0.150798	-3.26015	0.00111355	0.00934588
ENSMUSG00000002107.18_Celf2	5520.77	0.480452	0.147444	3.25853	0.0011199	0.0093932
ENSMUSG00000005873.5_Reep5	4210.74	0.505835	0.155301	3.25712	0.00112547	0.00943394
ENSMUSG00000017561.16_Crlf3	463.203	-0.839248	0.257802	-3.2554	0.00113234	0.00947949
ENSMUSG00000046668.8_Cxxc5	2696.46	0.603846	0.185481	3.25557	0.00113166	0.00947949
ENSMUSG00000025128.7_Bhlhe22	101.658	-1.51257	0.464662	-3.25522	0.00113307	0.00947955
ENSMUSG00000041115.16_Iqsec2	1467.32	0.603318	0.185357	3.25489	0.00113436	0.00948434
ENSMUSG00000053801.18_Grwd1	848.291	-0.68431	0.210315	-3.25374	0.00113896	0.00950481
ENSMUSG00000057614.6_Gnai1	843.515	0.65056	0.199938	3.25381	0.00113867	0.00950481
ENSMUSG00000027849.18_Syt6	43.1666	2.00781	0.617062	3.25382	0.00113866	0.00950481
ENSMUSG00000033436.13_Armcx2	2454.16	-0.528668	0.16249	-3.25354	0.00113977	0.00950556
ENSMUSG00000049092.11_Gpr137c	344.27	0.925166	0.28441	3.25293	0.00114222	0.00951998
ENSMUSG00000023963.9_Cyp39a1	295.294	1.06693	0.328022	3.2526	0.00114355	0.00952502
ENSMUSG00000031755.6_Bbs2	361.267	0.79485	0.244391	3.25237	0.00114446	0.00952662
ENSMUSG00000047139.9_Cd24a	3842.14	0.587407	0.18064	3.25181	0.00114671	0.00953734
ENSMUSG00000047193.16_Dync2h1	527.691	0.881022	0.270943	3.25169	0.0011472	0.00953734
ENSMUSG00000036980.13_Taf6	804.346	-0.652678	0.200781	-3.25069	0.00115125	0.009565
ENSMUSG00000020331.9_Hcn2	262.12	0.83106	0.255901	3.24759	0.00116387	0.00966381
ENSMUSG00000025241.16_Fyco1	1255.37	-0.665764	0.205058	-3.24671	0.00116747	0.0096815
ENSMUSG00000048706.3_Lurap1l	1208.13	-0.654845	0.201691	-3.24677	0.00116723	0.0096815
ENSMUSG00000037999.13_Arap2	1033.31	0.738759	0.227587	3.24606	0.00117016	0.0096977
ENSMUSG00000048486.6_Fitm2	638.436	0.659488	0.203272	3.24436	0.00117714	0.00974946
ENSMUSG00000049300.11_Prmt6	534.576	-0.75096	0.231549	-3.2432	0.00118195	0.00978316
ENSMUSG00000039431.16_Mtmr7	523.243	-0.698999	0.215561	-3.2427	0.00118402	0.00979416
ENSMUSG00000039787.13_Cercam	494.415	-0.682562	0.210623	-3.24068	0.00119244	0.00983909
ENSMUSG00000006519.11_Cyba	540.602	-0.670599	0.206915	-3.24093	0.00119139	0.00983909
ENSMUSG00000041997.16_Tlk1	1380.7	0.548156	0.169139	3.24087	0.00119166	0.00983909
ENSMUSG00000068099.4_AC104325.1	338.956	1.17585	0.362821	3.24084	0.00119177	0.00983909
ENSMUSG00000024855.9_Pacs1	948.355	-0.641602	0.198007	-3.2403	0.00119404	0.00984568
ENSMUSG00000018593.13_Sparc	40261.9	0.478311	0.147621	3.24014	0.00119473	0.00984568
ENSMUSG00000011257.19_Pabpc4	3110.26	-0.576295	0.177891	-3.23959	0.00119701	0.00985218
ENSMUSG00000044770.14_Scml4	34.6166	2.09566	0.646868	3.2397	0.00119657	0.00985218
ENSMUSG00000021262.15_Evl	538.136	0.780965	0.24111	3.23904	0.00119933	0.00986517
ENSMUSG00000057863.5_Rpl36	2922.1	-0.546255	0.168731	-3.23744	0.00120607	0.00991444
ENSMUSG00000000934.9_Top1mt	124.544	-1.21394	0.375038	-3.23685	0.00120855	0.00992243
ENSMUSG00000022412.14_Mief1	984.813	-0.657809	0.203216	-3.237	0.00120794	0.00992243
ENSMUSG00000074934.3_Grem1	62.0737	-1.71943	0.531374	-3.23583	0.0012129	0.009952
ENSMUSG00000067870.5_Rpl31-ps8	2364.58	-0.558667	0.172902	-3.23111	0.00123309	0.0100992
ENSMUSG00000064138.14_Fam172a	983.574	0.638391	0.197577	3.2311	0.00123314	0.0100992
ENSMUSG00000060429.12_Sntb1	608.788	0.934297	0.289137	3.23133	0.00123216	0.0100992
ENSMUSG00000037259.15_Dzank1	175.612	1.00853	0.312171	3.2307	0.00123489	0.0101072
ENSMUSG00000021939.8_Ctsb	17908.6	0.505319	0.156428	3.23036	0.00123634	0.0101098
ENSMUSG00000022353.10_Mtss1	1769.84	0.594704	0.184114	3.23009	0.00123749	0.0101098
ENSMUSG00000059921.15_Unc5c	295.044	0.815962	0.252618	3.23002	0.0012378	0.0101098
ENSMUSG00000037962.7_Fam101a	123.099	1.31254	0.406371	3.22992	0.00123826	0.0101098
ENSMUSG00000044167.6_Foxo1	2974.28	-0.557837	0.172734	-3.22946	0.00124022	0.0101133
ENSMUSG00000062961.7_Ccdc177	178.019	1.11401	0.34494	3.22958	0.00123972	0.0101133
ENSMUSG00000042793.13_Lgr6	164.897	-1.36681	0.423399	-3.22818	0.00124583	0.0101527
ENSMUSG00000059897.5_Zfp930	240.034	-1.15224	0.357036	-3.22725	0.00124986	0.0101668
ENSMUSG00000016559.14_H3f3b	14750.9	0.48875	0.151441	3.22734	0.00124948	0.0101668
ENSMUSG00000039372.5_March4	254.825	0.851541	0.263847	3.2274	0.00124921	0.0101668
ENSMUSG00000033781.7_Asb13	538.904	0.809277	0.250811	3.22664	0.00125251	0.010182
ENSMUSG00000024378.9_Stard4	1027.82	0.808162	0.250494	3.22627	0.00125415	0.0101891
ENSMUSG00000038806.7_Sde2	1026.53	-0.634096	0.196579	-3.22565	0.00125686	0.0102048
ENSMUSG00000038324.13_Trpc4ap	4258.09	0.483683	0.149974	3.22511	0.00125923	0.010213
ENSMUSG00000068015.8_Lrch1	940.979	0.631632	0.195851	3.22507	0.00125941	0.010213
ENSMUSG00000028756.12_Pink1	3033.31	0.709849	0.220135	3.2246	0.00126149	0.0102235
ENSMUSG00000021670.14_Hmgcr	3454.73	0.600483	0.186243	3.22418	0.00126333	0.010226
ENSMUSG00000060981.7_Hist1h4h	134.736	1.09183	0.338633	3.22423	0.00126312	0.010226
ENSMUSG00000085622.9_RP24-273K21.3	72.9067	1.55428	0.4823	3.22264	0.00127015	0.0102748
ENSMUSG00000057719.10_Sh3rf2	58.9563	1.72722	0.536363	3.22025	0.0012808	0.0103547
ENSMUSG00000027646.15_Src	2074.3	-0.512531	0.159212	-3.21918	0.00128557	0.0103868
ENSMUSG00000058239.13_Usf2	996.116	0.619923	0.192592	3.21885	0.00128708	0.0103926
ENSMUSG00000033059.7_Pygb	7460.62	0.852813	0.265009	3.21805	0.00129064	0.0104151
ENSMUSG00000051149.15_Adnp	1592.52	-0.533052	0.165781	-3.2154	0.00130261	0.0105052
ENSMUSG00000060098.11_Prmt7	1252.18	-0.748064	0.232683	-3.21495	0.00130466	0.0105154
ENSMUSG00000021238.11_Aldh6a1	726.466	-0.759345	0.23622	-3.21457	0.00130639	0.0105178
ENSMUSG00000009630.10_Ppp2cb	2090.76	0.512774	0.159517	3.21454	0.00130655	0.0105178
ENSMUSG00000036819.14_Jmjd4	412.83	-0.744386	0.231855	-3.21057	0.00132471	0.0106478
ENSMUSG00000012114.17_Med15	1188.69	-0.56622	0.176349	-3.21079	0.0013237	0.0106478
ENSMUSG00000048796.7_Cyb561d1	205.797	0.918045	0.285953	3.21048	0.00132513	0.0106478
ENSMUSG00000041483.14_Zfp281	1412.84	-0.571879	0.178231	-3.20864	0.00133366	0.0107098
ENSMUSG00000021494.9_Ddx41	1032.85	-0.608434	0.189643	-3.20831	0.00133517	0.0107155
ENSMUSG00000067818.6_Myl9	4526.87	-0.637086	0.198641	-3.20722	0.00134025	0.0107497
ENSMUSG00000090733.6_Rps27	2139.78	-0.554164	0.172857	-3.2059	0.0013464	0.0107793
ENSMUSG00000032279.11_Idh3a	3523.55	0.513054	0.160034	3.20591	0.00134637	0.0107793
ENSMUSG00000056116.18_H2-T22	1521.24	0.707396	0.22065	3.20596	0.00134611	0.0107793
ENSMUSG00000021241.7_Isca2	507.259	-0.754365	0.235398	-3.20464	0.0013523	0.0108078
ENSMUSG00000042410.16_Agps	1760.56	-0.577326	0.180157	-3.20457	0.00135266	0.0108078
ENSMUSG00000036501.6_Fam13b	611.835	0.632582	0.197408	3.20445	0.00135323	0.0108078
ENSMUSG00000068747.14_Sort1	2908.69	0.808154	0.252193	3.20451	0.00135293	0.0108078
ENSMUSG00000078485.3_Plekhn1	295.42	-0.830271	0.25916	-3.20371	0.0013567	0.010816
ENSMUSG00000006728.12_Cdk4	3351.79	-0.627794	0.19594	-3.204	0.0013553	0.010816
ENSMUSG00000074649.6_RP23-388H13.4	867.743	0.585959	0.182898	3.20374	0.00135654	0.010816
ENSMUSG00000032527.13_Pccb	1059.29	0.724469	0.226257	3.20198	0.00136487	0.0108745
ENSMUSG00000035104.14_Eva1a	384.262	-0.792926	0.247706	-3.20107	0.00136918	0.0109022
ENSMUSG00000054640.14_Slc8a1	712.115	0.657134	0.205731	3.19414	0.00140249	0.0111607
ENSMUSG00000078889.11_RP23-355G16.1	69.4125	1.4666	0.459477	3.19189	0.00141344	0.0112411
ENSMUSG00000025453.18_Nnt	204.031	-1.2108	0.379514	-3.19039	0.00142081	0.0112929
ENSMUSG00000049502.17_Dtx3l	3059.38	0.73795	0.231393	3.18917	0.00142682	0.0113338
ENSMUSG00000040943.12_Tet2	409.523	0.70669	0.221621	3.18873	0.00142897	0.0113441
ENSMUSG00000008136.14_Fhl2	206.105	-0.949448	0.297774	-3.18849	0.00143017	0.0113469
ENSMUSG00000032434.9_Cmtm6	1547.61	-0.573098	0.179768	-3.18799	0.00143263	0.0113595
ENSMUSG00000044231.3_Nhlrc1	243.953	-0.915695	0.287422	-3.1859	0.00144306	0.0114284
ENSMUSG00000025912.16_Mybl1	2195.3	-0.587603	0.184431	-3.18603	0.00144238	0.0114284
ENSMUSG00000039530.17_Tusc3	3150.21	0.626443	0.19664	3.18573	0.00144391	0.0114284
ENSMUSG00000031351.15_Zfp185	189.707	1.02648	0.322284	3.18501	0.00144747	0.0114497
ENSMUSG00000024369.16_Nelfe	684.352	-0.744759	0.233944	-3.18349	0.0014551	0.0115031
ENSMUSG00000021470.18_Ercc6l2	519.277	-0.695174	0.218409	-3.1829	0.00145807	0.0115149
ENSMUSG00000022540.16_Rogdi	357.811	0.769609	0.241799	3.18285	0.00145834	0.0115149
ENSMUSG00000116275.1_Zc3h11a	1169.48	0.556461	0.174954	3.18061	0.00146965	0.0115904
ENSMUSG00000023827.8_Agpat4	1421.66	0.752518	0.236591	3.18068	0.00146931	0.0115904
ENSMUSG00000030000.10_Add2	63.0877	1.51268	0.476176	3.17673	0.00148947	0.0117397
ENSMUSG00000047013.15_Fbxo41	81.1667	1.34714	0.424131	3.17624	0.00149195	0.0117522
ENSMUSG00000022120.4_Rnf219	334.892	-0.795611	0.250537	-3.17562	0.00149517	0.0117706
ENSMUSG00000021468.8_Sptlc1	1282.61	0.568892	0.179229	3.1741	0.001503	0.0118252
ENSMUSG00000026817.14_Ak1	3823.19	0.486672	0.153345	3.1737	0.00150509	0.0118346
ENSMUSG00000020227.10_Irak3	27.3295	-2.27552	0.717481	-3.17154	0.00151633	0.0119158
ENSMUSG00000022807.9_Osbpl11	809.497	-0.588222	0.185529	-3.17051	0.00152169	0.0119508
ENSMUSG00000067297.4_Ifit1bl2	67.0994	1.6252	0.513063	3.16765	0.00153677	0.0120621
ENSMUSG00000024059.10_Clip4	2419.27	0.516989	0.163239	3.16707	0.00153983	0.0120789
ENSMUSG00000004768.14_Rab23	2402.99	-0.525624	0.166021	-3.166	0.0015455	0.0121159
ENSMUSG00000071646.9_Mta2	2348.47	-0.5217	0.164791	-3.16584	0.00154637	0.0121159
ENSMUSG00000036333.11_Kidins220	4786.82	0.655873	0.207232	3.16493	0.00155121	0.0121466
ENSMUSG00000022914.16_Brwd1	973.84	0.607741	0.1921	3.16366	0.00155797	0.0121923
ENSMUSG00000036391.16_Sec24a	1206.03	-0.542285	0.171446	-3.163	0.00156152	0.0122128
ENSMUSG00000020074.7_Ccar1	2068.15	0.551944	0.174553	3.16204	0.00156669	0.0122459
ENSMUSG00000041773.8_Enc1	5392.56	-0.719628	0.227635	-3.16132	0.00157054	0.0122688
ENSMUSG00000030747.5_Dgat2	139.983	1.1166	0.353237	3.16105	0.001572	0.0122703
ENSMUSG00000036502.14_Tmem255a	219.082	1.45335	0.459783	3.16094	0.00157259	0.0122703
ENSMUSG00000028080.16_Lrba	1052.12	0.562237	0.177902	3.16037	0.00157567	0.012287
ENSMUSG00000017652.16_Cd40	210.996	-1.32166	0.41826	-3.15991	0.00157818	0.0122994
ENSMUSG00000041133.11_Smc1a	2194.09	0.512148	0.162248	3.15658	0.00159629	0.0124332
ENSMUSG00000037370.13_Enpp1	124.2	-1.43351	0.454211	-3.15604	0.00159925	0.0124435
ENSMUSG00000055447.19_Cd47	3789.52	0.533293	0.168978	3.156	0.00159951	0.0124435
ENSMUSG00000022401.12_Xpnpep3	406.824	-0.728944	0.231035	-3.15513	0.00160427	0.0124659
ENSMUSG00000034120.18_Srsf2	3583.97	-0.516624	0.163733	-3.15529	0.00160339	0.0124659
ENSMUSG00000038780.14_Smurf1	2525.77	-0.511058	0.162021	-3.15427	0.00160899	0.0124952
ENSMUSG00000027762.6_Sucnr1	145.224	1.14928	0.364467	3.15331	0.00161432	0.0125293
ENSMUSG00000029500.16_Pgam5	1024.22	-0.645472	0.2048	-3.15172	0.00162312	0.0125901
ENSMUSG00000021646.9_Mccc2	507.81	0.711445	0.225759	3.15135	0.00162517	0.0125986
ENSMUSG00000030643.14_Rab30	1016.22	0.567106	0.179968	3.15114	0.00162632	0.0126002
ENSMUSG00000026014.15_Raph1	1107.28	-0.645477	0.204855	-3.15089	0.00162772	0.0126036
ENSMUSG00000053166.14_Cdh22	1708.06	0.800183	0.253972	3.15067	0.00162895	0.0126058
ENSMUSG00000026655.15_Fam107b	4393.98	0.47123	0.149657	3.14874	0.00163975	0.0126819
ENSMUSG00000106864.3_Gtf3c2	1423.64	-0.557579	0.17711	-3.1482	0.00164277	0.0126978
ENSMUSG00000025478.15_Dpysl4	277.033	1.0719	0.340567	3.14739	0.00164734	0.0127257
ENSMUSG00000007041.9_Clic1	5931.91	-0.478259	0.152083	-3.14472	0.00166243	0.0128348
ENSMUSG00000040640.11_Erc2	185.139	-0.99323	0.315866	-3.14446	0.00166391	0.0128386
ENSMUSG00000035356.17_Nfkbiz	523.661	-1.15299	0.366967	-3.14195	0.00167826	0.0129191
ENSMUSG00000038172.14_Ttc39b	1374.2	-0.785048	0.249825	-3.14238	0.00167578	0.0129191
ENSMUSG00000048636.7_RP24-193H8.2	575.292	-0.702968	0.223734	-3.14198	0.0016781	0.0129191
ENSMUSG00000049872.8_Fam26e	405.068	0.829471	0.263991	3.14205	0.0016777	0.0129191
ENSMUSG00000027208.14_Fgf7	77.7012	-1.45792	0.464213	-3.14062	0.00168592	0.0129706
ENSMUSG00000031917.12_Nip7	784.516	-0.712448	0.227069	-3.13758	0.00170346	0.0130903
ENSMUSG00000006494.11_Pdk1	509.513	0.688101	0.2193	3.13771	0.0017027	0.0130903
ENSMUSG00000022297.15_Fzd6	595.78	0.666588	0.212473	3.13729	0.00170519	0.0130959
ENSMUSG00000023868.16_Pde10a	836.531	-0.901078	0.287271	-3.13668	0.0017087	0.0131153
ENSMUSG00000032131.16_Abcg4	381.312	-0.722786	0.230465	-3.13621	0.00171147	0.0131213
ENSMUSG00000014867.9_Surf4	5250.97	-0.469936	0.149835	-3.13635	0.00171065	0.0131213
ENSMUSG00000073678.4_Pgap1	151.571	-1.0547	0.336352	-3.13571	0.0017144	0.0131361
ENSMUSG00000024472.9_Dcp2	2971.82	0.602928	0.192311	3.13517	0.00171753	0.0131449
ENSMUSG00000031111.16_Igsf1	178.895	1.09313	0.348665	3.13519	0.00171745	0.0131449
ENSMUSG00000006471.18_Ndor1	403.963	-0.694211	0.221447	-3.13488	0.00171925	0.0131504
ENSMUSG00000012848.15_Rps5	5738.34	-0.556478	0.177575	-3.13376	0.00172579	0.0131858
ENSMUSG00000028656.14_Cap1	8544.76	-0.458726	0.146383	-3.13375	0.00172588	0.0131858
ENSMUSG00000000605.9_Clcn4	1764.82	0.664531	0.21214	3.13251	0.00173319	0.0132263
ENSMUSG00000106379.1_Lhfpl3	85.7121	1.38878	0.443335	3.13258	0.00173278	0.0132263
ENSMUSG00000016256.10_Ctsz	1973.19	-0.540928	0.172692	-3.13232	0.00173428	0.013227
ENSMUSG00000029461.17_Fam168a	2695.24	0.507615	0.162078	3.13192	0.00173668	0.0132377
ENSMUSG00000026153.15_Fam135a	1037.14	0.586652	0.187324	3.13175	0.0017377	0.0132378
ENSMUSG00000027165.16_RP23-325I3.1	484.078	0.689305	0.220119	3.13151	0.00173911	0.0132409
ENSMUSG00000085795.8_Zfp703	2451.36	-0.6127	0.195685	-3.13106	0.00174179	0.013246
ENSMUSG00000024812.9_Tjp2	4750.64	-0.571005	0.182362	-3.13117	0.00174114	0.013246
ENSMUSG00000057691.8_Zfp746	904.312	-0.660877	0.211089	-3.1308	0.00174332	0.0132501
ENSMUSG00000030494.13_Rhpn2	101.757	1.20548	0.385205	3.12945	0.00175135	0.0133034
ENSMUSG00000029578.15_Wipi2	3033.78	-0.497029	0.158843	-3.12905	0.00175371	0.0133137
ENSMUSG00000021448.7_Shc3	330.889	0.89458	0.285916	3.12882	0.00175512	0.0133167
ENSMUSG00000029804.17_Herc3	1144.69	0.556703	0.178016	3.12726	0.00176446	0.0133799
ENSMUSG00000091811.2_Inafm1	381.091	0.720728	0.230628	3.12507	0.00177763	0.0134721
ENSMUSG00000027613.15_Eif6	2749.47	-0.532763	0.170525	-3.12425	0.00178258	0.0135018
ENSMUSG00000006356.10_Crip2	3152.75	0.512719	0.164217	3.12222	0.00179495	0.0135877
ENSMUSG00000026623.16_Lpgat1	1220.31	0.657947	0.210805	3.12112	0.00180167	0.0136307
ENSMUSG00000049044.16_Rapgef4	303.662	0.777186	0.249373	3.11656	0.00182975	0.0138352
ENSMUSG00000004267.16_Eno2	337.641	-0.729139	0.234093	-3.11474	0.00184104	0.0138968
ENSMUSG00000035397.8_Klf16	615.313	-0.617882	0.198354	-3.11505	0.00183916	0.0138968
ENSMUSG00000057738.13_Sptan1	10687.4	0.520618	0.167144	3.11478	0.00184081	0.0138968
ENSMUSG00000015247.10_Nipsnap3b	359.713	-0.763652	0.245264	-3.1136	0.00184821	0.0139429
ENSMUSG00000055003.14_Lrtm2	107.14	-1.16982	0.375787	-3.11298	0.0018521	0.0139642
ENSMUSG00000022361.14_Zhx1	1744.12	0.672036	0.21592	3.11243	0.00185556	0.0139824
ENSMUSG00000025511.14_Tspan4	1517.98	0.548466	0.176268	3.11155	0.00186108	0.014016
ENSMUSG00000015968.17_Cacna1d	362.93	0.960521	0.308766	3.11084	0.00186558	0.0140419
ENSMUSG00000046034.8_Otulin	350.701	-0.746572	0.240067	-3.10985	0.00187181	0.0140807
ENSMUSG00000040857.15_Erf	1368.23	-0.539235	0.173411	-3.10957	0.00187361	0.0140862
ENSMUSG00000025199.16_Chuk	871.589	-0.588851	0.189412	-3.10883	0.00187829	0.0141134
ENSMUSG00000027067.16_Ssrp1	3935.5	-0.473525	0.15235	-3.10814	0.00188267	0.0141382
ENSMUSG00000033813.15_Tcea1	2808.07	-0.484829	0.156033	-3.10722	0.00188856	0.014172
ENSMUSG00000048920.8_Fkrp	768.642	0.597371	0.19226	3.1071	0.00188932	0.014172
ENSMUSG00000031274.16_Col4a5	4878.1	0.771545	0.24833	3.10693	0.00189039	0.014172
ENSMUSG00000035443.10_Thyn1	1076.87	-0.603453	0.194246	-3.10664	0.00189229	0.0141782
ENSMUSG00000027184.14_Caprin1	8874.16	-0.466525	0.150182	-3.1064	0.0018938	0.0141815
ENSMUSG00000028568.16_Btf3l4	2065.08	0.49924	0.16077	3.10531	0.00190079	0.0142258
ENSMUSG00000052031.8_Tagap1	268.781	-0.803787	0.258887	-3.10478	0.00190423	0.0142292
ENSMUSG00000002458.13_Rgs19	513.544	-0.714986	0.230277	-3.1049	0.00190345	0.0142292
ENSMUSG00000025348.9_Itga7	3841.01	-0.469309	0.151167	-3.10457	0.00190557	0.0142292
ENSMUSG00000026028.12_Trak2	1139.2	0.667878	0.215125	3.1046	0.00190534	0.0142292
ENSMUSG00000038217.13_Tlcd2	53.9497	-1.61149	0.519283	-3.1033	0.00191373	0.0142715
ENSMUSG00000021428.9_Riok1	367.654	-0.808918	0.260695	-3.10292	0.00191619	0.0142715
ENSMUSG00000021585.10_Cast	1134.08	-0.576142	0.185681	-3.10285	0.00191664	0.0142715
ENSMUSG00000016757.11_Ttll12	1581.01	-0.571039	0.184007	-3.10336	0.00191338	0.0142715
ENSMUSG00000028426.10_Rad23b	6610.18	-0.487833	0.157216	-3.10295	0.00191601	0.0142715
ENSMUSG00000044197.8_Gpr146	379.144	1.10674	0.356722	3.10254	0.00191868	0.0142787
ENSMUSG00000064023.4_Klk8	67.4784	-1.67567	0.540213	-3.10186	0.00192306	0.0143032
ENSMUSG00000043556.10_Fbxl7	522.278	0.667748	0.215359	3.10063	0.0019311	0.0143549
ENSMUSG00000071652.7_Ints5	936.389	-0.604435	0.194962	-3.10027	0.00193342	0.0143641
ENSMUSG00000005514.14_Por	2784.73	0.536195	0.173021	3.09901	0.00194169	0.0144132
ENSMUSG00000047842.7_Diras2	251.507	1.06777	0.344561	3.09893	0.00194221	0.0144132
ENSMUSG00000037813.13_RP23-407H16.1	172.489	-1.13608	0.366709	-3.09805	0.001948	0.014448
ENSMUSG00000042271.13_Nxt2	823.42	0.68559	0.221377	3.09694	0.00195531	0.0144941
ENSMUSG00000025492.6_Ifitm3	3117.74	0.506169	0.163466	3.09648	0.00195831	0.0145082
ENSMUSG00000038648.5_Creb3l2	2410.34	-0.493608	0.159456	-3.09558	0.00196429	0.0145443
ENSMUSG00000032640.10_Chsy1	1693.51	-0.569864	0.184142	-3.0947	0.00197012	0.0145793
ENSMUSG00000039033.11_Tasp1	519.812	0.777771	0.251362	3.09423	0.00197327	0.0145944
ENSMUSG00000021268.17_Meg3	302.784	-1.15498	0.373474	-3.09253	0.00198461	0.0146701
ENSMUSG00000055817.18_Mta3	572.049	-0.648655	0.209789	-3.09194	0.00198856	0.0146911
ENSMUSG00000021699.17_Pde4d	204.757	0.868473	0.280902	3.09173	0.00198996	0.0146932
ENSMUSG00000062997.6_Rpl35	3707.74	-0.57778	0.186921	-3.09104	0.00199455	0.0147189
ENSMUSG00000044600.14_Smim7	1828.87	-0.515176	0.166687	-3.09068	0.00199698	0.0147214
ENSMUSG00000019558.14_Slc6a8	3803.79	-0.491131	0.158908	-3.09066	0.00199712	0.0147214
ENSMUSG00000048351.14_Coa7	278.509	-0.840235	0.271931	-3.08989	0.00200233	0.0147516
ENSMUSG00000066037.14_Hnrnpr	2450.48	0.547643	0.177283	3.08908	0.00200776	0.0147833
ENSMUSG00000032437.10_Stt3b	5703.56	0.472051	0.152828	3.08877	0.00200988	0.0147906
ENSMUSG00000043881.9_Kbtbd7	750.13	0.608056	0.19688	3.08846	0.00201194	0.0147975
ENSMUSG00000025555.14_Farp1	1962.23	-0.513007	0.166165	-3.08734	0.00201959	0.0148456
ENSMUSG00000041698.11_Slco1a1	25.5417	2.4928	0.807531	3.08694	0.00202227	0.014857
ENSMUSG00000053841.15_Txlna	1362.47	-0.551283	0.1786	-3.0867	0.00202394	0.014861
ENSMUSG00000056124.5_B4galt6	1060.33	-0.547899	0.177584	-3.08529	0.00203356	0.0149234
ENSMUSG00000020457.13_Drg1	1503.71	-0.566384	0.183589	-3.08507	0.00203505	0.014926
ENSMUSG00000054404.13_Slfn5	88.6318	1.54241	0.499993	3.08487	0.00203641	0.0149277
ENSMUSG00000028599.10_Tnfrsf1b	479.026	-0.902488	0.292583	-3.08455	0.00203861	0.0149355
ENSMUSG00000028163.17_Nfkb1	2443.77	-0.730768	0.237005	-3.08334	0.00204689	0.0149879
ENSMUSG00000029119.9_Man2b2	2010.79	0.610163	0.197919	3.08289	0.00205	0.0150023
ENSMUSG00000038274.12_Fau	2770.61	-0.556468	0.180515	-3.08266	0.00205157	0.0150054
ENSMUSG00000049659.15_Aftph	1453.5	0.603315	0.195736	3.08229	0.00205418	0.0150162
ENSMUSG00000037706.17_Cd81	13203.8	-0.666583	0.216351	-3.08103	0.00206286	0.015063
ENSMUSG00000031841.19_Cdh13	1068.25	0.885691	0.287455	3.08115	0.00206203	0.015063
ENSMUSG00000026443.3_Lrrn2	1126.06	0.714955	0.232194	3.07913	0.00207606	0.015151
ENSMUSG00000051343.11_Rab11fip5	1735.96	-0.503497	0.163621	-3.07722	0.00208944	0.0152402
ENSMUSG00000037736.18_Limch1	5518.44	0.652754	0.21215	3.07686	0.00209196	0.0152502
ENSMUSG00000031504.6_Rab20	28.9157	-2.21797	0.721453	-3.07431	0.00210989	0.0153639
ENSMUSG00000022844.8_Pdia5	293.229	-0.777196	0.252803	-3.07432	0.00210986	0.0153639
ENSMUSG00000034674.18_Tdg	973.19	0.658284	0.214144	3.07403	0.00211191	0.0153702
ENSMUSG00000022139.17_Mbnl2	3661.72	0.531365	0.172899	3.07327	0.00211727	0.0154006
ENSMUSG00000067367.9_Lyar	481.985	-0.720633	0.2345	-3.07306	0.00211873	0.0154028
ENSMUSG00000059995.12_Atxn7l3	1312.3	0.561488	0.182765	3.07219	0.00212494	0.0154394
ENSMUSG00000039217.13_Il18	91.364	1.36552	0.444604	3.07132	0.00213111	0.0154758
ENSMUSG00000010110.17_Stx5a	803.108	-0.568682	0.185197	-3.07069	0.00213563	0.0155001
ENSMUSG00000033417.15_Cacul1	1516.01	-0.515116	0.167767	-3.07043	0.00213747	0.0155049
ENSMUSG00000091002.2_Tcerg1l	116.413	1.22772	0.400179	3.06792	0.00215557	0.0156276
ENSMUSG00000003992.15_Ssbp2	568.714	0.654088	0.213217	3.06771	0.00215703	0.0156296
ENSMUSG00000034235.17_Usp54	585.462	-0.66307	0.216197	-3.06697	0.00216242	0.0156601
ENSMUSG00000008373.16_Prpf31	1045.4	-0.575182	0.187576	-3.0664	0.00216653	0.0156812
ENSMUSG00000020684.14_Rasl10b	582.106	-0.762961	0.248835	-3.06614	0.00216845	0.0156865
ENSMUSG00000048497.11_Mmgt2	579.269	0.637224	0.207889	3.06522	0.0021751	0.015726
ENSMUSG00000049106.7_Dcaf5	1353.97	-0.55751	0.181964	-3.06386	0.00218504	0.0157893
ENSMUSG00000063576.11_Klhdc3	1086.04	0.578068	0.18873	3.06294	0.00219171	0.0158288
ENSMUSG00000071708.11_Sms	1038.81	-0.556373	0.181688	-3.06224	0.00219684	0.0158571
ENSMUSG00000052291.8_RP24-420A20.8	35.6475	1.97709	0.645745	3.06173	0.00220065	0.0158759
ENSMUSG00000045103.17_Dmd	2630.8	0.696257	0.227421	3.06154	0.00220203	0.0158772
ENSMUSG00000022351.14_Sqle	3252.59	0.787736	0.257356	3.06088	0.00220688	0.0158861
ENSMUSG00000033467.12_Crlf2	276.908	0.792325	0.258852	3.06092	0.00220656	0.0158861
ENSMUSG00000004151.17_Etv1	270.327	0.821084	0.268237	3.06104	0.00220572	0.0158861
ENSMUSG00000033965.10_Slc16a2	5008.47	0.778972	0.254602	3.05957	0.00221657	0.015947
ENSMUSG00000087413.1_RP23-386C23.1	25.9726	2.32917	0.761314	3.05941	0.00221774	0.015947
ENSMUSG00000097061.2_RP23-17K9.18	115.881	1.10212	0.360342	3.05854	0.0022242	0.0159847
ENSMUSG00000012017.4_Scarf2	316.681	-0.808777	0.264537	-3.05733	0.00223318	0.0160405
ENSMUSG00000068856.3_Sf3b4	1859.68	-0.574812	0.188035	-3.05693	0.00223615	0.0160531
ENSMUSG00000050244.9_Heatr1	1454.35	-0.58022	0.189983	-3.05406	0.00225769	0.0161989
ENSMUSG00000016552.13_Foxred2	266.928	-0.781718	0.256003	-3.05355	0.00226152	0.0162176
ENSMUSG00000041688.16_Amot	966.575	0.570761	0.187039	3.05156	0.00227658	0.0163167
ENSMUSG00000029798.11_Herc6	1430.04	0.840595	0.27551	3.05105	0.00228045	0.0163289
ENSMUSG00000039809.10_Gabbr2	119.231	1.42713	0.467759	3.05101	0.00228076	0.0163289
ENSMUSG00000030605.15_Mfge8	2225.24	0.643107	0.210805	3.05072	0.00228295	0.0163292
ENSMUSG00000072620.3_Slfn2	680.187	1.01647	0.333194	3.05068	0.00228327	0.0163292
ENSMUSG00000094410.7_RP24-200D3.4	1217.63	0.586776	0.192382	3.05005	0.002288	0.0163542
ENSMUSG00000024327.15_Slc39a7	4291.93	-0.462922	0.151789	-3.04978	0.00229008	0.0163602
ENSMUSG00000042757.16_Tmem108	565.298	0.634375	0.208034	3.04938	0.00229315	0.0163732
ENSMUSG00000024712.9_Rfk	1424.97	0.544659	0.178699	3.04792	0.0023043	0.016444
ENSMUSG00000021371.5_Mcur1	1075.56	0.589606	0.193502	3.04702	0.00231119	0.0164842
ENSMUSG00000009687.14_Fxyd5	83.981	-1.26189	0.414344	-3.04552	0.00232281	0.0165581
ENSMUSG00000021054.6_Sgpp1	995.341	0.549897	0.180585	3.04508	0.00232617	0.0165731
ENSMUSG00000028729.15_Ebna1bp2	1609.17	-0.626821	0.206007	-3.04271	0.00234457	0.0166953
ENSMUSG00000032307.16_Ube2q2	614.108	-0.605646	0.199078	-3.04226	0.0023481	0.0167024
ENSMUSG00000056204.8_Pgpep1	1647.48	-0.564001	0.185381	-3.04238	0.00234712	0.0167024
ENSMUSG00000038619.12_Ensa	2355.5	0.552237	0.181549	3.04181	0.00235161	0.0167183
ENSMUSG00000073702.11_Rpl31	2109.6	-0.625923	0.206032	-3.03799	0.00238163	0.0169227
ENSMUSG00000024803.8_Ankrd1	71.6749	-1.70831	0.562415	-3.03746	0.00238582	0.0169327
ENSMUSG00000024664.4_Fads3	987.831	-0.653238	0.215082	-3.03716	0.00238818	0.0169327
ENSMUSG00000036570.14_Fxyd1	689.883	0.612025	0.201499	3.03736	0.00238662	0.0169327
ENSMUSG00000087497.7_RP23-78H18.2	65.3895	1.41364	0.465434	3.03725	0.00238749	0.0169327
ENSMUSG00000003948.17_Mmd	723.383	0.622008	0.204813	3.03695	0.00238984	0.0169354
ENSMUSG00000034275.18_Igsf9b	828.137	0.656405	0.216229	3.03569	0.00239989	0.0169975
ENSMUSG00000075020.6_RP23-201G13.1	40.0375	2.34422	0.772386	3.03504	0.002405	0.0170246
ENSMUSG00000022995.16_Enah	3998.46	-0.531837	0.175357	-3.03288	0.00242232	0.017138
ENSMUSG00000029723.16_Tsc22d4	1644.77	0.842989	0.278012	3.0322	0.00242775	0.0171672
ENSMUSG00000032599.12_Ip6k2	834.759	0.593329	0.195811	3.03012	0.00244459	0.017277
ENSMUSG00000004864.12_Mapk13	57.202	-1.52726	0.504257	-3.02873	0.00245583	0.0173472
ENSMUSG00000027470.9_Mylk2	88.1652	-1.62451	0.536445	-3.02829	0.00245938	0.017363
ENSMUSG00000049760.5_2410015M20Rik	746.279	-0.571322	0.188691	-3.02782	0.00246325	0.017381
ENSMUSG00000039959.13_Hip1	1868.7	0.490199	0.161964	3.02659	0.00247329	0.0174425
ENSMUSG00000027859.10_Ngf	388.724	-1.02947	0.340485	-3.02355	0.00249825	0.017581
ENSMUSG00000098923.1_Tmem185b	778.81	-0.610121	0.20177	-3.02385	0.00249579	0.017581
ENSMUSG00000030733.10_Sh2b1	1313.05	-0.533011	0.17628	-3.02366	0.00249739	0.017581
ENSMUSG00000021390.6_Ogn	1827.27	0.743071	0.245758	3.02359	0.00249793	0.017581
ENSMUSG00000032122.15_Slc37a2	94.2871	-1.19455	0.39517	-3.02289	0.00250374	0.0176102
ENSMUSG00000068299.11_RP23-448G18.4	68.5297	1.40264	0.464045	3.02264	0.00250577	0.0176151
ENSMUSG00000041920.14_Slc16a6	398.333	-0.746241	0.247037	-3.02076	0.00252137	0.0177154
ENSMUSG00000066258.13_Trim12a	594.543	0.724529	0.23994	3.01963	0.00253084	0.0177724
ENSMUSG00000015377.10_Dennd6b	144.214	1.00822	0.334253	3.01634	0.00255848	0.0179569
ENSMUSG00000041625.15_Ggact	326.26	0.878332	0.291375	3.01444	0.00257457	0.0180603
ENSMUSG00000029030.14_Tprgl	2371.54	-0.569548	0.189052	-3.01265	0.00258974	0.018157
ENSMUSG00000039697.16_Ncoa7	468.795	0.73554	0.244279	3.01106	0.00260336	0.0182428
ENSMUSG00000052139.18_Bre	1452.75	0.508738	0.169026	3.00983	0.00261395	0.0183073
ENSMUSG00000003581.14_Rnf215	932.676	0.544215	0.18083	3.00954	0.00261642	0.018315
ENSMUSG00000006720.16_Zfp184	84.9313	-1.3664	0.454192	-3.00842	0.0026261	0.0183729
ENSMUSG00000020553.8_Pctp	56.3932	-1.48445	0.493573	-3.00756	0.00263358	0.0184058
ENSMUSG00000022552.16_Sharpin	467.99	-0.685584	0.227942	-3.00771	0.00263225	0.0184058
ENSMUSG00000074102.4_Rbm15b	1564.73	-0.591018	0.196578	-3.00653	0.00264246	0.0184581
ENSMUSG00000049303.10_Syt12	234.729	0.996626	0.331538	3.00607	0.00264652	0.0184691
ENSMUSG00000057751.14_Megf6	236.473	0.998829	0.332275	3.00603	0.00264683	0.0184691
ENSMUSG00000000902.13_Smarcb1	1506.16	-0.51727	0.172159	-3.0046	0.00265931	0.0185464
ENSMUSG00000021518.4_Ptdss1	1893.04	-0.485916	0.161798	-3.00323	0.00267127	0.0186199
ENSMUSG00000039081.10_Zfp503	279.606	-0.958741	0.319269	-3.00293	0.00267398	0.0186289
ENSMUSG00000030930.14_Chst15	629.052	-0.610453	0.203338	-3.00216	0.00268067	0.0186461
ENSMUSG00000021133.9_Susd6	5320.97	-0.537726	0.179101	-3.00236	0.00267895	0.0186461
ENSMUSG00000041797.7_Abca9	122.477	1.48431	0.49439	3.00231	0.0026794	0.0186461
ENSMUSG00000063457.14_Rps15	5700.06	-0.49216	0.16399	-3.00116	0.00268952	0.0186978
ENSMUSG00000078812.10_Eif5a	9910.49	-0.508862	0.16957	-3.00089	0.00269188	0.0187043
ENSMUSG00000030321.15_Efcab12	77.6432	1.2768	0.425764	2.99884	0.00271008	0.0188209
ENSMUSG00000054520.15_Sh3bp2	148.389	-1.06577	0.355454	-2.99832	0.00271469	0.018843
ENSMUSG00000037845.14_Fdxacb1	162.582	-0.992384	0.331027	-2.99789	0.00271856	0.0188599
ENSMUSG00000036599.10_Chst12	225.103	-0.895448	0.298813	-2.99668	0.00272935	0.0189149
ENSMUSG00000049670.8_Morn4	555.084	0.616907	0.205862	2.9967	0.00272917	0.0189149
ENSMUSG00000019254.16_Ppp1r12c	1271.96	-0.514964	0.17191	-2.99553	0.00273964	0.0189762
ENSMUSG00000021696.9_Elovl7	1254.29	-0.549318	0.183441	-2.99452	0.00274878	0.019022
ENSMUSG00000027176.8_Cstf3	660.38	0.601202	0.20077	2.99448	0.00274913	0.019022
ENSMUSG00000027944.13_Hax1	887.202	-0.762732	0.254851	-2.99286	0.00276378	0.0191095
ENSMUSG00000020604.13_Arsg	195.932	0.927051	0.309764	2.99276	0.00276466	0.0191095
ENSMUSG00000028967.10_Errfi1	350.202	-0.781666	0.261216	-2.99241	0.00276781	0.0191212
ENSMUSG00000027778.15_Ift80	1109.07	0.690339	0.230818	2.99084	0.00278207	0.0192097
ENSMUSG00000026725.17_Tnn	201.14	-1.46713	0.490655	-2.99015	0.00278842	0.0192357
ENSMUSG00000026173.15_Plcd4	1737.04	0.719914	0.240765	2.99011	0.00278876	0.0192357
ENSMUSG00000026499.5_Acbd3	2628.62	-0.470559	0.157398	-2.98961	0.00279337	0.0192575
ENSMUSG00000044734.16_Serpinb1a	36.4961	2.08024	0.695991	2.98889	0.0027999	0.0192924
ENSMUSG00000025138.14_Sirt7	397.752	-0.688345	0.230405	-2.98755	0.00281223	0.0193387
ENSMUSG00000027312.14_Atrn	2384.81	0.51951	0.17389	2.98758	0.00281199	0.0193387
ENSMUSG00000039254.16_Pomt1	527.12	0.668427	0.223708	2.98794	0.00280861	0.0193387
ENSMUSG00000040852.5_Plekhh2	341.411	0.759003	0.254058	2.98752	0.00281248	0.0193387
ENSMUSG00000032965.11_Ift57	1200.54	0.546078	0.18287	2.98615	0.00282513	0.0194156
ENSMUSG00000039158.11_Akna	116.294	-1.05262	0.352586	-2.98543	0.00283177	0.0194511
ENSMUSG00000030207.15_Fam234b	811.109	0.557643	0.186815	2.98501	0.00283574	0.0194581
ENSMUSG00000028799.15_Zfp362	484.044	0.662436	0.22192	2.98502	0.0028356	0.0194581
ENSMUSG00000026764.15_Kif5c	3046.9	0.497567	0.166743	2.98404	0.00284465	0.0195091
ENSMUSG00000029580.14_Actb	93479.6	-0.443974	0.148813	-2.98343	0.00285041	0.0195385
ENSMUSG00000083012.8_Fam220a	527.53	-0.631037	0.211556	-2.98284	0.0028559	0.0195558
ENSMUSG00000039375.16_Wdr17	119.88	1.1266	0.37769	2.98288	0.00285554	0.0195558
ENSMUSG00000024766.14_Lipo1	232.426	0.893558	0.29961	2.9824	0.00285997	0.0195634
ENSMUSG00000039579.15_Grin3a	221.899	0.920517	0.308648	2.98242	0.0028598	0.0195634
ENSMUSG00000015568.16_Lpl	351.143	1.03338	0.346613	2.98135	0.00286976	0.0196202
ENSMUSG00000063714.15_Sp3os	111.044	1.09551	0.367496	2.98102	0.00287292	0.0196316
ENSMUSG00000034800.15_Zfp661	149.743	-0.988701	0.331688	-2.98082	0.00287478	0.0196341
ENSMUSG00000039145.16_Camk1d	2558.42	0.827885	0.277766	2.98052	0.00287764	0.0196435
ENSMUSG00000087150.7_RP23-205D10.4	247.157	1.07325	0.360128	2.98018	0.00288078	0.0196548
ENSMUSG00000048482.14_Bdnf	911.596	-0.745666	0.250277	-2.97936	0.00288848	0.0196972
ENSMUSG00000023994.13_Nfya	818.776	-0.583881	0.196	-2.97899	0.002892	0.019711
ENSMUSG00000024014.7_Pim1	642.816	-0.768815	0.258113	-2.97861	0.00289563	0.0197255
ENSMUSG00000024735.13_Prpf19	3163.25	-0.45807	0.153854	-2.9773	0.00290802	0.0197998
ENSMUSG00000027170.12_Eif3m	1895	-0.517437	0.173903	-2.97543	0.00292576	0.0199102
ENSMUSG00000001632.16_Brpf1	738.323	-0.561937	0.188877	-2.97516	0.0029284	0.0199179
ENSMUSG00000027722.14_Spata5	653.297	-0.581391	0.195438	-2.9748	0.00293177	0.0199306
ENSMUSG00000026283.13_Ing5	380.084	-0.674765	0.226849	-2.9745	0.00293462	0.0199397
ENSMUSG00000001156.9_Mxd1	231.521	0.802754	0.2699	2.97426	0.00293696	0.0199453
ENSMUSG00000009030.14_Pdcl	1052.56	0.537042	0.180577	2.97403	0.00293917	0.0199501
ENSMUSG00000034617.7_Mtrr	551.981	-0.805961	0.271076	-2.97319	0.00294721	0.0199789
ENSMUSG00000033918.16_Parl	1383.18	-0.64454	0.216801	-2.97296	0.00294947	0.0199789
ENSMUSG00000026812.16_Tsc1	848.706	-0.547608	0.184189	-2.97308	0.00294832	0.0199789
ENSMUSG00000024921.17_Smarca2	1995.65	0.524651	0.176451	2.97336	0.00294561	0.0199789
ENSMUSG00000054057.2_RP23-350C1.3	270.776	0.859057	0.289122	2.97126	0.00296584	0.0200795
ENSMUSG00000045672.15_Col27a1	173.29	-0.901237	0.30337	-2.97075	0.0029707	0.0201021
ENSMUSG00000066148.3_Prpf4	625.26	-0.705519	0.237525	-2.9703	0.00297508	0.0201214
ENSMUSG00000036699.12_Zcchc12	60.3512	1.71728	0.578279	2.96963	0.00298154	0.0201445
ENSMUSG00000033967.4_Rnf225	29.4239	2.08557	0.702279	2.96973	0.00298066	0.0201445
ENSMUSG00000096916.7_Zfp850	113.695	-1.11653	0.376008	-2.96944	0.00298344	0.020147
ENSMUSG00000067148.15_Polr1c	817.942	-0.60187	0.202741	-2.96866	0.00299103	0.0201596
ENSMUSG00000032348.6_Gsta4	1393.79	0.586889	0.197708	2.96846	0.00299294	0.0201596
ENSMUSG00000020593.15_Lpin1	1161.99	0.602359	0.202918	2.96849	0.00299266	0.0201596
ENSMUSG00000036192.15_Rorb	434.962	0.644563	0.217137	2.96847	0.0029929	0.0201596
ENSMUSG00000029270.10_Fam69a	202.934	0.902142	0.303851	2.96903	0.00298744	0.0201596
ENSMUSG00000028901.13_Gmeb1	380.457	-0.680571	0.229291	-2.96816	0.00299588	0.0201691
ENSMUSG00000019122.8_Ccl9	42.0515	-1.7473	0.58908	-2.96615	0.00301556	0.0202912
ENSMUSG00000045411.16_AC152939.2	1617.38	-0.673919	0.227259	-2.96542	0.00302269	0.0203289
ENSMUSG00000022337.7_Emc2	1412.55	0.539641	0.182096	2.96349	0.00304167	0.0204461
ENSMUSG00000037995.15_Igsf9	316.115	-0.755945	0.255114	-2.96317	0.0030449	0.0204574
ENSMUSG00000053091.16_Lins1	397.899	-0.763277	0.257627	-2.96272	0.00304934	0.0204768
ENSMUSG00000027905.15_Ddx20	388.104	-0.829143	0.279884	-2.96245	0.00305201	0.0204843
ENSMUSG00000032101.6_Ddx25	121.417	-1.2194	0.411876	-2.96061	0.00307034	0.0205968
ENSMUSG00000024816.12_Frmd8	2864.02	-0.582226	0.196686	-2.96018	0.00307463	0.0206151
ENSMUSG00000030770.15_Parva	4728.03	-0.446933	0.150997	-2.95988	0.00307761	0.0206247
ENSMUSG00000098087.1_RP23-356G2.1	54.0959	1.54496	0.522117	2.95902	0.00308616	0.0206715
ENSMUSG00000050213.6_Snip1	486.11	-0.657137	0.222109	-2.95863	0.00309013	0.0206771
ENSMUSG00000037224.15_Zfyve28	190.959	0.880769	0.297688	2.9587	0.0030894	0.0206771
ENSMUSG00000026536.9_Mnda	692.321	0.808513	0.273297	2.95837	0.00309271	0.0206839
ENSMUSG00000020070.18_Rufy2	493.029	-0.691093	0.233651	-2.9578	0.00309838	0.0207071
ENSMUSG00000024579.7_Pcyox1l	446.185	0.663378	0.224288	2.95771	0.00309932	0.0207071
ENSMUSG00000093930.2_Hmgcs1	12509.7	0.80738	0.273044	2.95696	0.00310688	0.0207471
ENSMUSG00000014932.15_Yes1	692.356	-0.571074	0.193271	-2.95479	0.00312884	0.0208832
ENSMUSG00000028152.10_Tspan5	1507.57	0.530456	0.179576	2.95393	0.00313751	0.0209305
ENSMUSG00000024792.8_Zfpl1	505.985	-0.631219	0.213776	-2.95271	0.00314998	0.021003
ENSMUSG00000032497.17_Lrrfip2	938.021	-0.533257	0.180651	-2.95186	0.00315867	0.0210503
ENSMUSG00000079179.9_Rab10os	392.349	0.700018	0.237228	2.95083	0.00316923	0.0211101
ENSMUSG00000023307.13_March5	2587.61	0.498407	0.168983	2.94945	0.00318341	0.0211939
ENSMUSG00000024782.7_Ak3	2654.13	-0.681584	0.231137	-2.94884	0.00318973	0.0212206
ENSMUSG00000022094.15_Slc39a14	1855.68	-0.497722	0.168791	-2.94875	0.00319064	0.0212206
ENSMUSG00000026235.14_Epha4	2400.13	0.468473	0.158921	2.94784	0.00320006	0.0212618
ENSMUSG00000025324.8_Atp10a	1091.23	0.541544	0.183706	2.94788	0.00319962	0.0212618
ENSMUSG00000040464.15_Gtpbp10	511.607	-0.682042	0.231402	-2.94744	0.0032042	0.0212786
ENSMUSG00000027634.14_Ndrg3	1837.83	0.562656	0.190976	2.94622	0.00321685	0.0213519
ENSMUSG00000015837.15_Sqstm1	15780.9	-0.423678	0.143819	-2.94591	0.0032201	0.0213627
ENSMUSG00000027217.13_Tspan18	234.288	-0.786706	0.267071	-2.94568	0.00322245	0.0213676
ENSMUSG00000035382.9_Pcsk7	416.987	-0.666666	0.226351	-2.94528	0.00322662	0.0213845
ENSMUSG00000036718.17_Micall2	1942.83	-0.787207	0.267345	-2.94453	0.00323441	0.0214253
ENSMUSG00000030469.10_Zfp719	740.553	-0.604987	0.205515	-2.94376	0.00324256	0.0214686
ENSMUSG00000033400.14_Agl	1683.84	0.617313	0.209791	2.94251	0.00325561	0.0215441
ENSMUSG00000032370.8_Lactb	315.885	-0.758449	0.257783	-2.94221	0.00325883	0.0215546
ENSMUSG00000021684.17_Pde8b	262.736	0.777785	0.264419	2.94149	0.00326636	0.0215936
ENSMUSG00000054715.11_Zscan22	166.34	-0.974819	0.33145	-2.94107	0.00327076	0.0216119
[truncated: 639 more rows]
